# Supplementary material for: A review of Cyclidiinae from China (Lepidoptera, Drepanidae)
Source: Zookeys. 2016 Jan 14;(553):119–48. doi: 10.3897/zookeys.553.6153 (PMC4740984; doi:10.3897/zookeys.553.6153)
Supplement: XML Treatment for Cyclidia [file zookeys.553.6153-treatment1.xml]

<!DOCTYPE tp:taxon-treatment
  PUBLIC "-//TaxonX//DTD Taxonomic Treatment Publishing DTD v0 20100105//EN" "tax-treatment-NSO.dtd">
<tp:taxon-treatment xmlns:tp="http://www.plazi.org/taxpub"><tp:treatment-meta><kwd-group><label>Taxon classification</label><kwd><named-content content-type="kingdom">Animalia</named-content></kwd><kwd><named-content content-type="order">Lepidoptera</named-content></kwd><kwd><named-content content-type="family">Drepanidae</named-content></kwd></kwd-group><mixed-citation publication-type="journal"><person-group><name><surname>Jiang</surname><given-names>Nan</given-names></name><name><surname>Liu</surname><given-names>Shuxian</given-names></name><name><surname>Xue</surname><given-names>Dayong</given-names></name><name><surname>Han</surname><given-names>Hongxiang</given-names></name></person-group><article-title>A review of <tp:taxon-name><tp:taxon-name-part taxon-name-part-type="subfamily">Cyclidiinae</tp:taxon-name-part></tp:taxon-name> from China (<tp:taxon-name><tp:taxon-name-part taxon-name-part-type="order">Lepidoptera</tp:taxon-name-part></tp:taxon-name>, <tp:taxon-name><tp:taxon-name-part taxon-name-part-type="family">Drepanidae</tp:taxon-name-part></tp:taxon-name>)</article-title><source>Zookeys</source><day>14</day><month>1</month><year>2016</year><volume>2016</volume><issue>553</issue><fpage>119</fpage><lpage>148</lpage><pub-id pub-id-type="doi">10.3897/zookeys.553.6153</pub-id></mixed-citation></tp:treatment-meta><tp:nomenclature><tp:taxon-name>
              <tp:taxon-name-part taxon-name-part-type="genus">Cyclidia</tp:taxon-name-part>
            </tp:taxon-name><tp:taxon-authority>Guenée, 1858</tp:taxon-authority><tp:nomenclature-citation-list><tp:nomenclature-citation><tp:taxon-name>
                  <tp:taxon-name-part taxon-name-part-type="genus">Cyclidia</tp:taxon-name-part>
                </tp:taxon-name><comment>Guenée, 1858: 62. Type species: <italic><tp:taxon-name><tp:taxon-name-part taxon-name-part-type="genus">Cyclidia</tp:taxon-name-part> <tp:taxon-name-part taxon-name-part-type="species">substigmaria</tp:taxon-name-part></tp:taxon-name></italic> (Hübner, 1831), by monotypy.</comment></tp:nomenclature-citation><tp:nomenclature-citation><tp:taxon-name>
                  <tp:taxon-name-part taxon-name-part-type="genus">Nelcynda</tp:taxon-name-part>
                </tp:taxon-name><comment>Walker, 1862a: 1142. Type species: <italic><tp:taxon-name><tp:taxon-name-part taxon-name-part-type="genus">Nelcynda</tp:taxon-name-part> <tp:taxon-name-part taxon-name-part-type="species">rectificata</tp:taxon-name-part></tp:taxon-name></italic> Walker, 1862, by monotypy.</comment></tp:nomenclature-citation><tp:nomenclature-citation><tp:taxon-name>
                  <tp:taxon-name-part taxon-name-part-type="genus">Ciclidia</tp:taxon-name-part>
                </tp:taxon-name><comment>Chou &amp; Xiang, 1984: 159. [Incorrect spelling of <italic><tp:taxon-name><tp:taxon-name-part taxon-name-part-type="genus">Cyclidia</tp:taxon-name-part></tp:taxon-name></italic> Guenée.]</comment></tp:nomenclature-citation></tp:nomenclature-citation-list></tp:nomenclature><tp:treatment-sec sec-type="Generic characters"><title>Generic characters.</title><p>
              <bold><italic>Head</italic>.</bold> Antennae lamellate, partly unipectinate, rami very short (Fig. <xref ref-type="fig" rid="F1">1a</xref>). Frons not protruding. Labial palpi with third segment distinct, up-curved. <bold><italic>Thorax</italic>.</bold> Hind tibia with two pairs of spurs. Apex of forewing often rounded, sometimes pointed and protruding. Wing colour usually white or grey (except <italic><tp:taxon-name><tp:taxon-name-part taxon-name-part-type="genus">Cyclidia</tp:taxon-name-part> <tp:taxon-name-part taxon-name-part-type="species">orciferaria</tp:taxon-name-part></tp:taxon-name></italic>); antemedial and postmedial lines of forewing double; medial line of forewing broad; terminal lines of both wings usually double, sometimes single (e.g. <italic><tp:taxon-name><tp:taxon-name-part taxon-name-part-type="genus">Cyclidia</tp:taxon-name-part> <tp:taxon-name-part taxon-name-part-type="species">substigmaria</tp:taxon-name-part></tp:taxon-name></italic>, <italic><tp:taxon-name><tp:taxon-name-part taxon-name-part-type="genus">Cyclidia</tp:taxon-name-part> <tp:taxon-name-part taxon-name-part-type="species">rectificata</tp:taxon-name-part></tp:taxon-name></italic>, and <italic><tp:taxon-name><tp:taxon-name-part taxon-name-part-type="genus">Cyclidia</tp:taxon-name-part> <tp:taxon-name-part taxon-name-part-type="species">diehli</tp:taxon-name-part></tp:taxon-name></italic> Lutz &amp; Kobes, 2002). Venation (Fig. <xref ref-type="fig" rid="F1">3a</xref>). Forewing with R<sub>1</sub> separate, R<sub>2–4</sub> and R<sub>5</sub> stalked, R<sub>2</sub> and R<sub>3+4</sub> stalked, R<sub>5</sub> and M<sub>1</sub> separate, M<sub>2</sub> arising from middle of discocellulars; Hind wing with Sc+R<sub>1</sub> close to Rs beyond distal cell, then far from Rs, M<sub>2</sub> arising from middle of discocellulars. Anterotergal syndeses developed at anterior margin of 2<sup>nd</sup> tergum (Fig. <xref ref-type="fig" rid="F1">2</xref>). A pair of androconial hair-pencils present on 2<sup>nd</sup> sternum of male (Fig. <xref ref-type="fig" rid="F1">2</xref>). <bold><italic>Male genitalia</italic>.</bold> Uncus triangular; socii developed, often sclerotized (except <italic><tp:taxon-name><tp:taxon-name-part taxon-name-part-type="genus">Cyclidia</tp:taxon-name-part> <tp:taxon-name-part taxon-name-part-type="species">orciferaria</tp:taxon-name-part></tp:taxon-name></italic>), sometimes with small setose process at base (e.g. <italic><tp:taxon-name><tp:taxon-name-part taxon-name-part-type="genus">Cyclidia</tp:taxon-name-part> <tp:taxon-name-part taxon-name-part-type="species">pitimani</tp:taxon-name-part></tp:taxon-name></italic> (Moore, 1886), <italic><tp:taxon-name><tp:taxon-name-part taxon-name-part-type="genus">Cyclidia</tp:taxon-name-part> <tp:taxon-name-part taxon-name-part-type="species">sericea</tp:taxon-name-part></tp:taxon-name></italic> and <italic><tp:taxon-name><tp:taxon-name-part taxon-name-part-type="genus">Cyclidia</tp:taxon-name-part> <tp:taxon-name-part taxon-name-part-type="species">diehli</tp:taxon-name-part></tp:taxon-name></italic>); gnathos connected at middle and with median process narrow and triangular; valva simple and broad; juxta deeply concaved posteriorly; saccus short and broad, rounded terminally; phallus slightly curved; vesica without cornuti. <bold><italic>Female genitalia</italic>.</bold> Papillae anales broad and rounded; lamella postvaginalis usually well developed; ductus bursae very long and narrow, with a colliculum; corpus bursae oval, with a paired band-like spinose signa.</p><fig id="F1" position="float" orientation="portrait"><label>Figures 1–3.</label><caption><p>
          <bold>1</bold> Male antennae <bold>a</bold> <italic><tp:taxon-name><tp:taxon-name-part taxon-name-part-type="genus">Cyclidia</tp:taxon-name-part> <tp:taxon-name-part taxon-name-part-type="species">substigmaria</tp:taxon-name-part></tp:taxon-name></italic> <bold>b</bold> <italic><tp:taxon-name><tp:taxon-name-part taxon-name-part-type="genus">Mimozethes</tp:taxon-name-part> <tp:taxon-name-part taxon-name-part-type="species">angula</tp:taxon-name-part></tp:taxon-name></italic> <bold>2</bold> Anterotergal syndeses and androconial hair-pencils <bold>3</bold> Wing venation (from Chu and Wang, 1991) <bold>a</bold> <italic><tp:taxon-name><tp:taxon-name-part taxon-name-part-type="genus">Cyclidia</tp:taxon-name-part> <tp:taxon-name-part taxon-name-part-type="species">substigmaria</tp:taxon-name-part></tp:taxon-name></italic> <bold>b</bold> <italic><tp:taxon-name><tp:taxon-name-part taxon-name-part-type="genus">Mimozethes</tp:taxon-name-part> <tp:taxon-name-part taxon-name-part-type="species">angula</tp:taxon-name-part></tp:taxon-name></italic>.</p></caption><graphic xmlns:xlink="http://www.w3.org/1999/xlink" xlink:href="zookeys-553-119-g001.jpg" position="float" orientation="portrait" xlink:type="simple" id="oo_73145.jpg"/></fig></tp:treatment-sec><tp:treatment-sec sec-type="Diagnosis"><title>Diagnosis.</title><p>
              <italic><tp:taxon-name><tp:taxon-name-part taxon-name-part-type="genus">Cyclidia</tp:taxon-name-part></tp:taxon-name></italic> is quite different from <italic><tp:taxon-name><tp:taxon-name-part taxon-name-part-type="genus">Mimozethes</tp:taxon-name-part></tp:taxon-name></italic> externally and in the genitalia. For example, externally, the rami of the antennae are much shorter; the species of <italic><tp:taxon-name><tp:taxon-name-part taxon-name-part-type="genus">Cyclidia</tp:taxon-name-part></tp:taxon-name></italic> are much larger, and the postmedial lines of forewing are often double, while in <italic><tp:taxon-name><tp:taxon-name-part taxon-name-part-type="genus">Mimozethes</tp:taxon-name-part></tp:taxon-name></italic>, it is single and forms a “&gt;” shaped protrusion near R<sub>5</sub>; in the male genitalia, the socii are well developed in <italic><tp:taxon-name><tp:taxon-name-part taxon-name-part-type="genus">Cyclidia</tp:taxon-name-part></tp:taxon-name></italic>, but absent in <italic><tp:taxon-name><tp:taxon-name-part taxon-name-part-type="genus">Mimozethes</tp:taxon-name-part></tp:taxon-name></italic>; the sacculus unmodified in <italic><tp:taxon-name><tp:taxon-name-part taxon-name-part-type="genus">Cyclidia</tp:taxon-name-part></tp:taxon-name></italic> but forming a process in <italic><tp:taxon-name><tp:taxon-name-part taxon-name-part-type="genus">Mimozethes</tp:taxon-name-part></tp:taxon-name></italic>; in the female genitalia, the signa are a paired band-like sclerotization in <italic><tp:taxon-name><tp:taxon-name-part taxon-name-part-type="genus">Cyclidia</tp:taxon-name-part></tp:taxon-name></italic>, but absent in <italic><tp:taxon-name><tp:taxon-name-part taxon-name-part-type="genus">Mimozethes</tp:taxon-name-part></tp:taxon-name></italic>.</p></tp:treatment-sec><tp:treatment-sec sec-type="Distribution"><title>Distribution.</title><p>China, Japan, Korean Peninsula, south and southeast Asia.</p><!--PageBreak--></tp:treatment-sec><tp:treatment-sec sec-type="Key to Chinese Cyclidia species"><title>Key to Chinese <italic><tp:taxon-name><tp:taxon-name-part taxon-name-part-type="genus">Cyclidia</tp:taxon-name-part></tp:taxon-name></italic> species</title><table-wrap content-type="key" position="anchor" orientation="portrait"><table id="TID0EWKAC" rules="all"><tbody><tr><td rowspan="1" colspan="1">1</td><td rowspan="1" colspan="1">Wings colour white or grey</td><td rowspan="1" colspan="1">
                      <bold>2</bold>
                    </td></tr><tr><td rowspan="1" colspan="1">–</td><td rowspan="1" colspan="1">Wings colour blackish brown</td><td rowspan="1" colspan="1">
                      <bold><italic><tp:taxon-name><tp:taxon-name-part taxon-name-part-type="genus">Cyclidia</tp:taxon-name-part> <tp:taxon-name-part taxon-name-part-type="species">orciferaria</tp:taxon-name-part></tp:taxon-name></italic></bold>, Figs <xref ref-type="fig" rid="F3">18–19</xref></td></tr><tr><td rowspan="1" colspan="1">2</td><td rowspan="1" colspan="1">Discal spots on hind wing distinct</td><td rowspan="1" colspan="1">
                      <bold>3</bold>
                    </td></tr><tr><td rowspan="1" colspan="1">–</td><td rowspan="1" colspan="1">Discal spots on hind wing indistinct</td><td rowspan="1" colspan="1">
                      <bold>4</bold>
                    </td></tr><tr><td rowspan="1" colspan="1">3</td><td rowspan="1" colspan="1">Discal spots on hind wing dark grey</td><td rowspan="1" colspan="1">
                      <bold><italic><tp:taxon-name><tp:taxon-name-part taxon-name-part-type="genus">Cyclidia</tp:taxon-name-part> <tp:taxon-name-part taxon-name-part-type="species">substigmaria</tp:taxon-name-part> <tp:taxon-name-part taxon-name-part-type="subspecies">substigmaria</tp:taxon-name-part></tp:taxon-name></italic></bold>, Figs <xref ref-type="fig" rid="F2">4–8</xref></td></tr><tr><td rowspan="1" colspan="1">–</td><td rowspan="1" colspan="1">Discal spots on hind wing black</td><td rowspan="1" colspan="1">
                      <bold><italic><tp:taxon-name><tp:taxon-name-part taxon-name-part-type="genus">Cyclidia</tp:taxon-name-part> <tp:taxon-name-part taxon-name-part-type="species">substigmaria</tp:taxon-name-part> <tp:taxon-name-part taxon-name-part-type="subspecies">intermedia</tp:taxon-name-part></tp:taxon-name></italic></bold>, Fig. <xref ref-type="fig" rid="F2">9</xref></td></tr><tr><td rowspan="1" colspan="1">4</td><td rowspan="1" colspan="1">Terminal lines of both wings single</td><td rowspan="1" colspan="1">
                      <bold><italic><tp:taxon-name><tp:taxon-name-part taxon-name-part-type="genus">Cyclidia</tp:taxon-name-part> <tp:taxon-name-part taxon-name-part-type="species">rectificata</tp:taxon-name-part> <tp:taxon-name-part taxon-name-part-type="subspecies">rectificata</tp:taxon-name-part></tp:taxon-name></italic></bold>, Figs <xref ref-type="fig" rid="F2">10–11</xref></td></tr><!--PageBreak--><tr><td rowspan="1" colspan="1">–</td><td rowspan="1" colspan="1">Terminal lines of both wings double</td><td rowspan="1" colspan="1">
                      <bold>5</bold>
                    </td></tr><tr><td rowspan="1" colspan="1">5</td><td rowspan="1" colspan="1">Outer margin of forewing medial line forming an right angle below M<sub>3</sub></td><td rowspan="1" colspan="1">
                      <bold>6</bold>
                    </td></tr><tr><td rowspan="1" colspan="1">–</td><td rowspan="1" colspan="1">Outer margin of forewing medial line not forming an right angle below M<sub>3</sub></td><td rowspan="1" colspan="1">
                      <bold><italic><tp:taxon-name><tp:taxon-name-part taxon-name-part-type="genus">Cyclidia</tp:taxon-name-part> <tp:taxon-name-part taxon-name-part-type="species">pitimani</tp:taxon-name-part></tp:taxon-name></italic></bold>, Figs <xref ref-type="fig" rid="F3">12–13</xref></td></tr><tr><td rowspan="1" colspan="1">6</td><td rowspan="1" colspan="1">Outer line of antemedial line and inner line of postmedial line of forewing distinct</td><td rowspan="1" colspan="1">
                      <bold><italic><tp:taxon-name><tp:taxon-name-part taxon-name-part-type="genus">Cyclidia</tp:taxon-name-part> <tp:taxon-name-part taxon-name-part-type="species">fractifasciata</tp:taxon-name-part> <tp:taxon-name-part taxon-name-part-type="subspecies">fractifasciata</tp:taxon-name-part></tp:taxon-name></italic></bold>, Figs <xref ref-type="fig" rid="F3">14–15</xref></td></tr><tr><td rowspan="1" colspan="1">–</td><td rowspan="1" colspan="1">Outer line of antemedial line and inner line of postmedial line of forewing invisible</td><td rowspan="1" colspan="1">
                      <bold><italic><tp:taxon-name><tp:taxon-name-part taxon-name-part-type="genus">Cyclidia</tp:taxon-name-part> <tp:taxon-name-part taxon-name-part-type="species">fractifasciata</tp:taxon-name-part> <tp:taxon-name-part taxon-name-part-type="subspecies">indistincta</tp:taxon-name-part></tp:taxon-name></italic></bold>, Figs <xref ref-type="fig" rid="F3">16–17</xref></td></tr></tbody></table></table-wrap><fig id="F2" position="float" orientation="portrait"><label>Figures 4–11.</label><caption><p>Adults. <bold>4–9</bold> <italic><tp:taxon-name><tp:taxon-name-part taxon-name-part-type="genus">Cyclidia</tp:taxon-name-part> <tp:taxon-name-part taxon-name-part-type="species">substigmaria</tp:taxon-name-part> <tp:taxon-name-part taxon-name-part-type="subspecies">substigmaria</tp:taxon-name-part></tp:taxon-name></italic> <bold>4</bold> male (with dot-like and wavy submarginal line of the forewing, Yunnan) <bold>5</bold> ditto, underside <bold>6</bold> male (with faint, broad and interrupted submarginal line of the forewing, Zhejiang) <bold>7</bold> male (holotype of <italic><tp:taxon-name><tp:taxon-name-part taxon-name-part-type="genus">Cyclidia</tp:taxon-name-part> <tp:taxon-name-part taxon-name-part-type="species">substigmaria</tp:taxon-name-part> <tp:taxon-name-part taxon-name-part-type="subspecies">brunna</tp:taxon-name-part></tp:taxon-name></italic>, Sichuan) <bold>8</bold> male (holotype of <italic><tp:taxon-name><tp:taxon-name-part taxon-name-part-type="genus">Cyclidia</tp:taxon-name-part> <tp:taxon-name-part taxon-name-part-type="species">tetraspota</tp:taxon-name-part></tp:taxon-name></italic>, Yunnan) <bold>9</bold> <italic><tp:taxon-name><tp:taxon-name-part taxon-name-part-type="genus">Cyclidia</tp:taxon-name-part> <tp:taxon-name-part taxon-name-part-type="species">substigmaria</tp:taxon-name-part> <tp:taxon-name-part taxon-name-part-type="subspecies">intermedia</tp:taxon-name-part></tp:taxon-name></italic>, male (Tibet) <bold>10–11</bold> <italic><tp:taxon-name><tp:taxon-name-part taxon-name-part-type="genus">Cyclidia</tp:taxon-name-part> <tp:taxon-name-part taxon-name-part-type="species">rectificata</tp:taxon-name-part></tp:taxon-name></italic> <bold>10</bold> male (Tibet) <bold>11</bold> ditto, underside. Scale bar: 1 cm.</p></caption><graphic xmlns:xlink="http://www.w3.org/1999/xlink" xlink:href="zookeys-553-119-g002.jpg" position="float" orientation="portrait" xlink:type="simple" id="oo_73146.jpg"/></fig><fig id="F3" position="float" orientation="portrait"><label>Figures 12–23.</label><caption><p>Adults. <bold>12–13</bold> <italic><tp:taxon-name><tp:taxon-name-part taxon-name-part-type="genus">Cyclidia</tp:taxon-name-part> <tp:taxon-name-part taxon-name-part-type="species">pitimani</tp:taxon-name-part></tp:taxon-name></italic> <bold>12</bold> male (Yunnan) <bold>13</bold> ditto, underside <bold>14–15</bold> <italic><tp:taxon-name><tp:taxon-name-part taxon-name-part-type="genus">Cyclidia</tp:taxon-name-part> <tp:taxon-name-part taxon-name-part-type="species">fractifasciata</tp:taxon-name-part> <tp:taxon-name-part taxon-name-part-type="subspecies">fractifasciata</tp:taxon-name-part></tp:taxon-name></italic> <bold>14</bold> male (Yunnan) <bold>15</bold> ditto, underside <bold>16–17</bold> <italic><tp:taxon-name><tp:taxon-name-part taxon-name-part-type="genus">Cyclidia</tp:taxon-name-part> <tp:taxon-name-part taxon-name-part-type="species">fractifasciata</tp:taxon-name-part> <tp:taxon-name-part taxon-name-part-type="subspecies">indistincta</tp:taxon-name-part></tp:taxon-name></italic> subsp. n. <bold>16</bold> male (holotype, Gansu) <bold>17</bold> ditto, underside <bold>18–19</bold> <italic><tp:taxon-name><tp:taxon-name-part taxon-name-part-type="genus">Cyclidia</tp:taxon-name-part> <tp:taxon-name-part taxon-name-part-type="species">orciferaria</tp:taxon-name-part></tp:taxon-name></italic> <bold>18</bold> male (Hainan) <bold>19</bold> ditto, underside <bold>20–21</bold> <italic><tp:taxon-name><tp:taxon-name-part taxon-name-part-type="genus">Mimozethes</tp:taxon-name-part> <tp:taxon-name-part taxon-name-part-type="species">angula</tp:taxon-name-part></tp:taxon-name></italic> <bold>20</bold> male (holotype, Sichuan) <bold>21</bold> ditto, underside <bold>22–23</bold> <italic><tp:taxon-name><tp:taxon-name-part taxon-name-part-type="genus">Mimozethes</tp:taxon-name-part> <tp:taxon-name-part taxon-name-part-type="species">lilacinaria</tp:taxon-name-part></tp:taxon-name></italic> <bold>22</bold> male (holotype, Sichuan) <bold>23</bold> ditto, underside. Scale bar: 1 cm.</p></caption><graphic xmlns:xlink="http://www.w3.org/1999/xlink" xlink:href="zookeys-553-119-g003.jpg" position="float" orientation="portrait" xlink:type="simple" id="oo_73147.jpg"/></fig></tp:treatment-sec></tp:taxon-treatment>
