# Supplementary material for: A review of Cyclidiinae from China (Lepidoptera, Drepanidae)
Source: Zookeys. 2016 Jan 14;(553):119–48. doi: 10.3897/zookeys.553.6153 (PMC4740984; doi:10.3897/zookeys.553.6153)
Supplement: XML Treatment for Cyclidia substigmaria [file zookeys.553.6153-treatment2.xml]

<!DOCTYPE tp:taxon-treatment
  PUBLIC "-//TaxonX//DTD Taxonomic Treatment Publishing DTD v0 20100105//EN" "tax-treatment-NSO.dtd">
<tp:taxon-treatment xmlns:tp="http://www.plazi.org/taxpub"><tp:treatment-meta><kwd-group><label>Taxon classification</label><kwd><named-content content-type="kingdom">Animalia</named-content></kwd><kwd><named-content content-type="order">Lepidoptera</named-content></kwd><kwd><named-content content-type="family">Drepanidae</named-content></kwd></kwd-group><mixed-citation publication-type="journal"><person-group><name><surname>Jiang</surname><given-names>Nan</given-names></name><name><surname>Liu</surname><given-names>Shuxian</given-names></name><name><surname>Xue</surname><given-names>Dayong</given-names></name><name><surname>Han</surname><given-names>Hongxiang</given-names></name></person-group><article-title>A review of <tp:taxon-name><tp:taxon-name-part taxon-name-part-type="subfamily">Cyclidiinae</tp:taxon-name-part></tp:taxon-name> from China (<tp:taxon-name><tp:taxon-name-part taxon-name-part-type="order">Lepidoptera</tp:taxon-name-part></tp:taxon-name>, <tp:taxon-name><tp:taxon-name-part taxon-name-part-type="family">Drepanidae</tp:taxon-name-part></tp:taxon-name>)</article-title><source>Zookeys</source><day>14</day><month>1</month><year>2016</year><volume>2016</volume><issue>553</issue><fpage>119</fpage><lpage>148</lpage><pub-id pub-id-type="doi">10.3897/zookeys.553.6153</pub-id></mixed-citation></tp:treatment-meta><tp:nomenclature><tp:taxon-name>
              <tp:taxon-name-part taxon-name-part-type="genus">Cyclidia</tp:taxon-name-part>
              <tp:taxon-name-part taxon-name-part-type="species">substigmaria</tp:taxon-name-part>
            </tp:taxon-name><tp:taxon-authority>(Hübner, 1831)</tp:taxon-authority><tp:nomenclature-citation-list><tp:nomenclature-citation><tp:taxon-name>
                  <tp:taxon-name-part taxon-name-part-type="genus">Euchera</tp:taxon-name-part> <tp:taxon-name-part taxon-name-part-type="species">substigmaria</tp:taxon-name-part></tp:taxon-name><comment>Hübner 1831: 29. pl. 90, figs 519, 520. Syntypes, China.</comment></tp:nomenclature-citation><tp:nomenclature-citation><tp:taxon-name>
                  <tp:taxon-name-part taxon-name-part-type="genus">Cyclidia</tp:taxon-name-part> <tp:taxon-name-part taxon-name-part-type="species">substigmaria</tp:taxon-name-part></tp:taxon-name><comment>: <xref ref-type="bibr" rid="B14">Guenée 1858</xref>: 63.</comment></tp:nomenclature-citation><tp:nomenclature-citation><tp:taxon-name>
                  <tp:taxon-name-part taxon-name-part-type="genus">Abraxas</tp:taxon-name-part> <tp:taxon-name-part taxon-name-part-type="species">capitata</tp:taxon-name-part></tp:taxon-name><comment>Walker, 1862a: 1121. Holotype ♀, China: Hong Kong (<abbrev xmlns:xlink="http://www.w3.org/1999/xlink" content-type="institution" xlink:title="Natural History Museum, London, United Kingdom" xlink:type="simple">BMNH</abbrev>).</comment></tp:nomenclature-citation><tp:nomenclature-citation><tp:taxon-name>
                  <tp:taxon-name-part taxon-name-part-type="genus">Euchera</tp:taxon-name-part> <tp:taxon-name-part taxon-name-part-type="species">capitata</tp:taxon-name-part></tp:taxon-name><comment>: <xref ref-type="bibr" rid="B49">Strand 1911</xref>: 196.</comment></tp:nomenclature-citation><tp:nomenclature-citation><tp:taxon-name>
                  <tp:taxon-name-part taxon-name-part-type="genus">Cyclidia</tp:taxon-name-part> <tp:taxon-name-part taxon-name-part-type="species">substigmaria</tp:taxon-name-part> <tp:taxon-name-part taxon-name-part-type="subspecies">brunna</tp:taxon-name-part></tp:taxon-name><comment>Chu &amp; Wang, 1987: 205. Holotype ♂, China: Sichuan: Emeishan, Qingyinge (<abbrev xmlns:xlink="http://www.w3.org/1999/xlink" content-type="institution" xlink:title="Institute of Zoology, Chinese Academy of Sciences, Beijing, China" xlink:type="simple">IZCAS</abbrev>). <bold>Syn. n.</bold></comment></tp:nomenclature-citation><tp:nomenclature-citation><tp:taxon-name>
                  <tp:taxon-name-part taxon-name-part-type="genus">Cyclidia</tp:taxon-name-part> <tp:taxon-name-part taxon-name-part-type="species">tetraspota</tp:taxon-name-part></tp:taxon-name><comment>Chu &amp; Wang, 1987: 206. Holotype ♂, China: Yunnan: Xishuangbanna, Yunjinghong (<abbrev xmlns:xlink="http://www.w3.org/1999/xlink" content-type="institution" xlink:title="Institute of Zoology, Chinese Academy of Sciences, Beijing, China" xlink:type="simple">IZCAS</abbrev>). <bold>Syn. n.</bold></comment></tp:nomenclature-citation></tp:nomenclature-citation-list></tp:nomenclature><tp:treatment-sec sec-type="Diagnosis"><title>Diagnosis.</title><p>In external appearance, this species is distinguishable from other congeners by the following characters: the discal spots of hind wing are very distinct on the upper side and the underside; the discal spot of the forewing is covered with white scales on the upper side; two greyish brown markings are present inside the anal angle of the forewing. The male genitalia of the species are close to those of <italic><tp:taxon-name><tp:taxon-name-part taxon-name-part-type="genus">Cyclidia</tp:taxon-name-part> <tp:taxon-name-part taxon-name-part-type="species">rectificata</tp:taxon-name-part></tp:taxon-name></italic>, but the terminal part of the uncus and the socii are narrower; the vesica is much more scobinate. In the female genitalia, the two signa are close to each other posteriorly, while in <italic><tp:taxon-name><tp:taxon-name-part taxon-name-part-type="genus">Cyclidia</tp:taxon-name-part> <tp:taxon-name-part taxon-name-part-type="species">rectificata</tp:taxon-name-part></tp:taxon-name></italic>, they are almost parallel.</p></tp:treatment-sec><tp:treatment-sec sec-type="Remarks"><title>Remarks.</title><p>There are five subspecies of <italic><tp:taxon-name><tp:taxon-name-part taxon-name-part-type="genus">Cyclidia</tp:taxon-name-part> <tp:taxon-name-part taxon-name-part-type="species">substigmaria</tp:taxon-name-part></tp:taxon-name></italic>:</p><p>
              <italic><tp:taxon-name><tp:taxon-name-part taxon-name-part-type="genus">Cyclidia</tp:taxon-name-part> <tp:taxon-name-part taxon-name-part-type="species">substigmaria</tp:taxon-name-part> <tp:taxon-name-part taxon-name-part-type="subspecies">substigmaria</tp:taxon-name-part></tp:taxon-name></italic> (Hübner, 1831), most parts of China and Vietnam;</p><p>
              <italic><tp:taxon-name><tp:taxon-name-part taxon-name-part-type="genus">Cyclidia</tp:taxon-name-part> <tp:taxon-name-part taxon-name-part-type="species">substigmaria</tp:taxon-name-part> <tp:taxon-name-part taxon-name-part-type="subspecies">intermedia</tp:taxon-name-part></tp:taxon-name></italic> Prout, 1918 in Tibet;</p><p>
              <italic><tp:taxon-name><tp:taxon-name-part taxon-name-part-type="genus">Cyclidia</tp:taxon-name-part> <tp:taxon-name-part taxon-name-part-type="species">substigmaria</tp:taxon-name-part> <tp:taxon-name-part taxon-name-part-type="subspecies">nigralbara</tp:taxon-name-part></tp:taxon-name></italic> Warren, 1914 in Japan and Korean Peninsula;</p><p>
              <italic><tp:taxon-name><tp:taxon-name-part taxon-name-part-type="genus">Cyclidia</tp:taxon-name-part> <tp:taxon-name-part taxon-name-part-type="species">substigmaria</tp:taxon-name-part> <tp:taxon-name-part taxon-name-part-type="subspecies">modesta</tp:taxon-name-part></tp:taxon-name></italic> Bryk, 1943 in Myanmar;</p><p>
              <italic><tp:taxon-name><tp:taxon-name-part taxon-name-part-type="genus">Cyclidia</tp:taxon-name-part> <tp:taxon-name-part taxon-name-part-type="species">substigmaria</tp:taxon-name-part> <tp:taxon-name-part taxon-name-part-type="subspecies">superstigmaria</tp:taxon-name-part></tp:taxon-name></italic> Prout, 1918 in India and Nepal.</p></tp:treatment-sec><tp:treatment-sec sec-type="Distribution"><title>Distribution.</title><p>China, Japan, Korean Peninsula, India, Nepal, Myanmar, Vietnam.</p></tp:treatment-sec><tp:treatment-sec sec-type="Biological notes"><title>Biological notes.</title><p>
              <xref ref-type="bibr" rid="B50">Sugi (1987)</xref> and <xref ref-type="bibr" rid="B20">Holloway (1998)</xref> mentioned that larval <tp:taxon-name><tp:taxon-name-part taxon-name-part-type="subfamily">Cyclidiinae</tp:taxon-name-part></tp:taxon-name> may be uniquely associated with the plant family <tp:taxon-name><tp:taxon-name-part taxon-name-part-type="family">Alangiaceae</tp:taxon-name-part></tp:taxon-name> (now incorporated in <tp:taxon-name><tp:taxon-name-part taxon-name-part-type="family">Cornaceae</tp:taxon-name-part></tp:taxon-name>). However, <italic><tp:taxon-name><tp:taxon-name-part taxon-name-part-type="genus">Cyclidia</tp:taxon-name-part> <tp:taxon-name-part taxon-name-part-type="species">substigmaria</tp:taxon-name-part></tp:taxon-name></italic> also has been recorded from <tp:taxon-name><tp:taxon-name-part taxon-name-part-type="family">Malvaceae</tp:taxon-name-part></tp:taxon-name> (<italic><tp:taxon-name><tp:taxon-name-part taxon-name-part-type="genus">Hibiscus</tp:taxon-name-part> <tp:taxon-name-part taxon-name-part-type="species">cannabinus</tp:taxon-name-part></tp:taxon-name></italic> L.) (<xref ref-type="bibr" rid="B9">Chu 1981</xref>, <xref ref-type="bibr" rid="B7">Chu and Wang 1987</xref>, <xref ref-type="bibr" rid="B8">1991</xref>, Kadoorie Farm and Botanical Garden 2004). The morphology of the eggs, larva, pupa and life history of <italic><tp:taxon-name><tp:taxon-name-part taxon-name-part-type="genus">Cyclidia</tp:taxon-name-part> <tp:taxon-name-part taxon-name-part-type="species">substigmaria</tp:taxon-name-part></tp:taxon-name></italic> were described in detail by <xref ref-type="bibr" rid="B66">Zhou and Wang (1985)</xref>, <xref ref-type="bibr" rid="B8">Chu and Wang (1991)</xref> and <xref ref-type="bibr" rid="B63">Yan et al. (2009)</xref>.</p><!--PageBreak--></tp:treatment-sec><ref-list><ref id="B14"><mixed-citation xmlns:xlink="http://www.w3.org/1999/xlink" xlink:type="simple">
          <person-group><name name-style="western"><surname>Guenée</surname><given-names>A</given-names></name></person-group> (<year>1858</year>) <article-title>Uranides and Phalénites.</article-title> In: <person-group><name name-style="western"><surname>Boisduval</surname><given-names>JBAD</given-names></name><name name-style="western"><surname>Guenée</surname><given-names>A</given-names></name></person-group> (<role>Eds</role>) <source>Histoire naturelle des insectes: Spécies général des Lépidoptères</source>. <volume>IX</volume>. <publisher-name>Roret</publisher-name>, <publisher-loc>Paris</publisher-loc>, <fpage>1</fpage>–<lpage>551</lpage>. <comment>[In French]</comment></mixed-citation></ref><ref id="B49"><mixed-citation xmlns:xlink="http://www.w3.org/1999/xlink" xlink:type="simple">
          <person-group><name name-style="western"><surname>Strand</surname><given-names>E</given-names></name></person-group> (<year>1911</year>) <article-title>Family: <tp:taxon-name><tp:taxon-name-part taxon-name-part-type="family">Drepanidae</tp:taxon-name-part></tp:taxon-name>.</article-title> In: <person-group><name name-style="western"><surname>Seitz</surname><given-names>A</given-names></name></person-group> (<role>Ed.</role>) <source>The <tp:taxon-name><tp:taxon-name-part taxon-name-part-type="above-genus">Macrolepidoptera</tp:taxon-name-part></tp:taxon-name> of the World. Vol. 2: the Palearctic Bombyces and Sphinges</source>. <publisher-name>Alfred Kernen</publisher-name>, <publisher-loc>Stuttgart</publisher-loc>, <fpage>195</fpage>–<lpage>206</lpage>.</mixed-citation></ref><ref id="B50"><mixed-citation xmlns:xlink="http://www.w3.org/1999/xlink" xlink:type="simple">
          <person-group><name name-style="western"><surname>Sugi</surname><given-names>S</given-names></name></person-group> (<year>1987</year>) <source>Larvae of Large Moths in Japan</source>. <publisher-name>Kodansha</publisher-name>, <publisher-loc>Tokyo</publisher-loc>, <size units="page">453 pp</size>, 120 pls. <comment>[In Japanese]</comment></mixed-citation></ref><ref id="B20"><mixed-citation xmlns:xlink="http://www.w3.org/1999/xlink" xlink:type="simple">
          <person-group><name name-style="western"><surname>Holloway</surname><given-names>JD</given-names></name></person-group> (<year>1998</year>) <article-title>The Moths of Borneo. Part 8: Family <tp:taxon-name><tp:taxon-name-part taxon-name-part-type="family">Castniidae</tp:taxon-name-part></tp:taxon-name>. <tp:taxon-name><tp:taxon-name-part taxon-name-part-type="family">Callidulidae</tp:taxon-name-part></tp:taxon-name>. <tp:taxon-name><tp:taxon-name-part taxon-name-part-type="family">Drepanidae</tp:taxon-name-part></tp:taxon-name> and <tp:taxon-name><tp:taxon-name-part taxon-name-part-type="family">Uraniidae</tp:taxon-name-part></tp:taxon-name>.</article-title> <source>Malayan Nature Journal</source> <volume>52</volume>: <fpage>7</fpage>–<lpage>76</lpage>.</mixed-citation></ref><ref id="B9"><mixed-citation xmlns:xlink="http://www.w3.org/1999/xlink" xlink:type="simple">
          <person-group><name name-style="western"><surname>Chu</surname><given-names>HF</given-names></name></person-group> (<role>Ed.</role>) (<year>1981</year>) <source>Iconocraphia Heterocerorum Sinicorum</source>. <volume>Vol. I</volume>. <publisher-name>Science Press</publisher-name>, <publisher-loc>Beijing</publisher-loc>, <size units="page">iv+134 pp.+22 pp</size>. (Index), 38 pls. <comment>[In Chinese]</comment></mixed-citation></ref><ref id="B7"><mixed-citation xmlns:xlink="http://www.w3.org/1999/xlink" xlink:type="simple">
          <person-group><name name-style="western"><surname>Chu</surname><given-names>HF</given-names></name><name name-style="western"><surname>Wang</surname><given-names>LY</given-names></name></person-group> (<year>1987</year>) <article-title>Taxonomy and geographical distribution of <tp:taxon-name><tp:taxon-name-part taxon-name-part-type="family">Cyclidiidae</tp:taxon-name-part></tp:taxon-name>.</article-title> <source>Acta Entomologica Sinica</source> <volume>30</volume>(<issue>2</issue>): <fpage>203</fpage>–<lpage>211</lpage>. <comment>[In Chinese]</comment></mixed-citation></ref><ref id="B8"><mixed-citation xmlns:xlink="http://www.w3.org/1999/xlink" xlink:type="simple">
          <person-group><name name-style="western"><surname>Chu</surname><given-names>HF</given-names></name><name name-style="western"><surname>Wang</surname><given-names>LY</given-names></name></person-group> (<year>1991</year>) <source>Fauna Sinica. <tp:taxon-name><tp:taxon-name-part taxon-name-part-type="class">Insecta</tp:taxon-name-part></tp:taxon-name>. Vol. 3. <tp:taxon-name><tp:taxon-name-part taxon-name-part-type="order">Lepidoptera</tp:taxon-name-part></tp:taxon-name><tp:taxon-name><tp:taxon-name-part taxon-name-part-type="family">Cyclidiidae</tp:taxon-name-part></tp:taxon-name><tp:taxon-name><tp:taxon-name-part taxon-name-part-type="family">Drepanidae</tp:taxon-name-part></tp:taxon-name></source>. <publisher-name>Science Press</publisher-name>, <publisher-loc>Beijing</publisher-loc>, <size units="page">vii+269 pp</size>. <comment>[In Chinese]</comment></mixed-citation></ref><ref id="B66"><mixed-citation xmlns:xlink="http://www.w3.org/1999/xlink" xlink:type="simple">
          <person-group><name name-style="western"><surname>Zhou</surname><given-names>TY</given-names></name><name name-style="western"><surname>Wang</surname><given-names>LY</given-names></name></person-group> (<year>1985</year>) <article-title>A preliminary study on <italic><tp:taxon-name><tp:taxon-name-part taxon-name-part-type="genus">Cycidia</tp:taxon-name-part> <tp:taxon-name-part taxon-name-part-type="species">substigmaria</tp:taxon-name-part></tp:taxon-name></italic>.</article-title> <source>Chinese Bulletin of Entomology</source> <volume>22</volume>(<issue>3</issue>): <fpage>113</fpage>–<lpage>116</lpage>. <comment>[In Chinese]</comment></mixed-citation></ref><ref id="B63"><mixed-citation xmlns:xlink="http://www.w3.org/1999/xlink" xlink:type="simple">
          <person-group><name name-style="western"><surname>Yan</surname><given-names>SH</given-names></name><name name-style="western"><surname>Chen</surname><given-names>YL</given-names></name><name name-style="western"><surname>Wu</surname><given-names>SW</given-names></name></person-group> (<year>2009</year>) <source>Biota Taiwanica. <tp:taxon-name><tp:taxon-name-part taxon-name-part-type="superclass">Hexapoda</tp:taxon-name-part></tp:taxon-name>: <tp:taxon-name><tp:taxon-name-part taxon-name-part-type="order">Lepidoptera</tp:taxon-name-part></tp:taxon-name>, <tp:taxon-name><tp:taxon-name-part taxon-name-part-type="superfamily">Drepanoidea</tp:taxon-name-part></tp:taxon-name>, <tp:taxon-name><tp:taxon-name-part taxon-name-part-type="family">Drepanidae</tp:taxon-name-part></tp:taxon-name> (<tp:taxon-name><tp:taxon-name-part taxon-name-part-type="subfamily">Cyclidiinae</tp:taxon-name-part></tp:taxon-name>).</source> <publisher-name>National Sun Yat-Sen University</publisher-name>, <publisher-loc>Kaohsiung</publisher-loc>, <size units="page">10 pp</size>.</mixed-citation></ref></ref-list></tp:taxon-treatment>
