# Supplementary material for: A review of Cyclidiinae from China (Lepidoptera, Drepanidae)
Source: Zookeys. 2016 Jan 14;(553):119–48. doi: 10.3897/zookeys.553.6153 (PMC4740984; doi:10.3897/zookeys.553.6153)
Supplement: XML Treatment for Cyclidia substigmaria substigmaria [file zookeys.553.6153-treatment3.xml]

<!DOCTYPE tp:taxon-treatment
  PUBLIC "-//TaxonX//DTD Taxonomic Treatment Publishing DTD v0 20100105//EN" "tax-treatment-NSO.dtd">
<tp:taxon-treatment xmlns:tp="http://www.plazi.org/taxpub"><tp:treatment-meta><kwd-group><label>Taxon classification</label><kwd><named-content content-type="kingdom">Animalia</named-content></kwd><kwd><named-content content-type="order">Lepidoptera</named-content></kwd><kwd><named-content content-type="family">Drepanidae</named-content></kwd></kwd-group><mixed-citation publication-type="journal"><person-group><name><surname>Jiang</surname><given-names>Nan</given-names></name><name><surname>Liu</surname><given-names>Shuxian</given-names></name><name><surname>Xue</surname><given-names>Dayong</given-names></name><name><surname>Han</surname><given-names>Hongxiang</given-names></name></person-group><article-title>A review of <tp:taxon-name><tp:taxon-name-part taxon-name-part-type="subfamily">Cyclidiinae</tp:taxon-name-part></tp:taxon-name> from China (<tp:taxon-name><tp:taxon-name-part taxon-name-part-type="order">Lepidoptera</tp:taxon-name-part></tp:taxon-name>, <tp:taxon-name><tp:taxon-name-part taxon-name-part-type="family">Drepanidae</tp:taxon-name-part></tp:taxon-name>)</article-title><source>Zookeys</source><day>14</day><month>1</month><year>2016</year><volume>2016</volume><issue>553</issue><fpage>119</fpage><lpage>148</lpage><pub-id pub-id-type="doi">10.3897/zookeys.553.6153</pub-id></mixed-citation></tp:treatment-meta><tp:nomenclature><tp:taxon-name>
              <tp:taxon-name-part taxon-name-part-type="genus">Cyclidia</tp:taxon-name-part>
              <tp:taxon-name-part taxon-name-part-type="species">substigmaria</tp:taxon-name-part>
              <tp:taxon-name-part taxon-name-part-type="subspecies">substigmaria</tp:taxon-name-part>
            </tp:taxon-name><tp:taxon-authority>(Hübner, 1831)</tp:taxon-authority><xref ref-type="fig" rid="F2">Figs 4–8</xref><xref ref-type="fig" rid="F4">, 24–28</xref><xref ref-type="fig" rid="F6">, 37–39</xref><xref ref-type="fig" rid="F7">, 48–50</xref></tp:nomenclature><tp:treatment-sec sec-type="Diagnosis"><title>Diagnosis.</title><p>The subspecies is very similar to <italic><tp:taxon-name><tp:taxon-name-part taxon-name-part-type="genus">Cyclidia</tp:taxon-name-part> <tp:taxon-name-part taxon-name-part-type="species">substigmaria</tp:taxon-name-part> <tp:taxon-name-part taxon-name-part-type="subspecies">intermedia</tp:taxon-name-part></tp:taxon-name></italic>, but differs externally by the paler discal spot of the hind wing and the two less distinct markings inside the anal angle of the forewing.</p></tp:treatment-sec><tp:treatment-sec sec-type="type material"><title>Type material examined.</title><p>
              <bold>CHINA: Sichuan</bold> (<abbrev xmlns:xlink="http://www.w3.org/1999/xlink" content-type="institution" xlink:title="Institute of Zoology, Chinese Academy of Sciences, Beijing, China" xlink:type="simple">IZCAS</abbrev>): 1♂ (Holotype of <italic><tp:taxon-name><tp:taxon-name-part taxon-name-part-type="genus">Cyclidia</tp:taxon-name-part> <tp:taxon-name-part taxon-name-part-type="species">substigmaria</tp:taxon-name-part> <tp:taxon-name-part taxon-name-part-type="subspecies">brunna</tp:taxon-name-part></tp:taxon-name></italic>), Emeishan, Qingyinge, 800–1000 m, 17.V.1957, coll. Wang Zongyuan. <bold>Zhejiang</bold> (<abbrev xmlns:xlink="http://www.w3.org/1999/xlink" content-type="institution" xlink:title="Institute of Zoology, Chinese Academy of Sciences, Beijing, China" xlink:type="simple">IZCAS</abbrev>): 1♀ (Allotype of <italic><tp:taxon-name><tp:taxon-name-part taxon-name-part-type="genus">Cyclidia</tp:taxon-name-part> <tp:taxon-name-part taxon-name-part-type="species">substigmaria</tp:taxon-name-part> <tp:taxon-name-part taxon-name-part-type="subspecies">brunna</tp:taxon-name-part></tp:taxon-name></italic>), Hangzhou, 4.V.1975, coll. Zhang Baolin. <bold>Fujian</bold> (<abbrev xmlns:xlink="http://www.w3.org/1999/xlink" content-type="institution" xlink:title="Institute of Zoology, Chinese Academy of Sciences, Beijing, China" xlink:type="simple">IZCAS</abbrev>): 3♂ (Paratypes of <italic><tp:taxon-name><tp:taxon-name-part taxon-name-part-type="genus">Cyclidia</tp:taxon-name-part> <tp:taxon-name-part taxon-name-part-type="species">substigmaria</tp:taxon-name-part> <tp:taxon-name-part taxon-name-part-type="subspecies">brunna</tp:taxon-name-part></tp:taxon-name></italic>), Wuyishan, 6–21.V.1983, coll. Wang Linyao. <bold>Yunnan</bold> (<abbrev xmlns:xlink="http://www.w3.org/1999/xlink" content-type="institution" xlink:title="Institute of Zoology, Chinese Academy of Sciences, Beijing, China" xlink:type="simple">IZCAS</abbrev>): 1♀ (Paratypes of <italic><tp:taxon-name><tp:taxon-name-part taxon-name-part-type="genus">Cyclidia</tp:taxon-name-part> <tp:taxon-name-part taxon-name-part-type="species">substigmaria</tp:taxon-name-part> <tp:taxon-name-part taxon-name-part-type="subspecies">brunna</tp:taxon-name-part></tp:taxon-name></italic>), Liuku, 2500 m, 23.V.1981, coll. Liao Subai; 1♂ (Holotype of <italic><tp:taxon-name><tp:taxon-name-part taxon-name-part-type="genus">Cyclidia</tp:taxon-name-part> <tp:taxon-name-part taxon-name-part-type="species">tetraspota</tp:taxon-name-part></tp:taxon-name></italic>), Xishuangbanna, Yunjinghong, 650 m, 22.VI.1959, coll. Meng Xuwu; 1♀ (Allotype of <italic><tp:taxon-name><tp:taxon-name-part taxon-name-part-type="genus">Cyclidia</tp:taxon-name-part> <tp:taxon-name-part taxon-name-part-type="species">tetraspota</tp:taxon-name-part></tp:taxon-name></italic>), Yiwubanna, Menglun, 650 m, 23.VII.1959, coll. Zhang Facai; 1♂ (Paratype of <italic><tp:taxon-name><tp:taxon-name-part taxon-name-part-type="genus">Cyclidia</tp:taxon-name-part> <tp:taxon-name-part taxon-name-part-type="species">tetraspota</tp:taxon-name-part></tp:taxon-name></italic>), ibidem, 28.V.1958, coll. Wang Shuyong. <bold>Hainan</bold> (<abbrev xmlns:xlink="http://www.w3.org/1999/xlink" content-type="institution" xlink:title="Institute of Zoology, Chinese Academy of Sciences, Beijing, China" xlink:type="simple">IZCAS</abbrev>): 1♂ (Paratype of <italic><tp:taxon-name><tp:taxon-name-part taxon-name-part-type="genus">Cyclidia</tp:taxon-name-part> <tp:taxon-name-part taxon-name-part-type="species">tetraspota</tp:taxon-name-part></tp:taxon-name></italic>), Wanning, 10 m, 9.IV.1960, coll. Li Zhenfu. <bold>Guangxi</bold> (<abbrev xmlns:xlink="http://www.w3.org/1999/xlink" content-type="institution" xlink:title="Institute of Zoology, Chinese Academy of Sciences, Beijing, China" xlink:type="simple">IZCAS</abbrev>): 1♂ (Paratype of <italic><tp:taxon-name><tp:taxon-name-part taxon-name-part-type="genus">Cyclidia</tp:taxon-name-part> <tp:taxon-name-part taxon-name-part-type="species">tetraspota</tp:taxon-name-part></tp:taxon-name></italic>), Guilin, Liangfeng, 20.IV.1952. <bold>Hongkong</bold> (<abbrev xmlns:xlink="http://www.w3.org/1999/xlink" content-type="institution" xlink:title="Natural History Museum, London, United Kingdom" xlink:type="simple">BMNH</abbrev>): 1 ♀, collector and collecting date unknown (Holotype of <italic><tp:taxon-name><tp:taxon-name-part taxon-name-part-type="genus">Cyclidia</tp:taxon-name-part> <tp:taxon-name-part taxon-name-part-type="species">substigmaria</tp:taxon-name-part> <tp:taxon-name-part taxon-name-part-type="subspecies">capitata</tp:taxon-name-part></tp:taxon-name></italic>).</p></tp:treatment-sec><tp:treatment-sec sec-type="material"><title>Additional material examined.</title><p>
              <bold>CHINA: Henan</bold> (<abbrev xmlns:xlink="http://www.w3.org/1999/xlink" content-type="institution" xlink:title="Institute of Zoology, Chinese Academy of Sciences, Beijing, China" xlink:type="simple">IZCAS</abbrev>): 1♂, Luoyang, Huaguoshan, 4.VIII.2006, coll. Song Hao; 1♀, Baiyunshan, 1400 m, 27.VII.2003, coll. Lu Yanan; 1♂, Jigongshan, 25.VI.1984. <bold>Shaanxi</bold> (<abbrev xmlns:xlink="http://www.w3.org/1999/xlink" content-type="institution" xlink:title="Institute of Zoology, Chinese Academy of Sciences, Beijing, China" xlink:type="simple">IZCAS</abbrev>): 2♂1♀, Ningshan, Guanghuojie, 1189 m, 28.VII.2014, coll. Liu Shuxian and Ban Xiaoshuang; 1♂, Zhashui, Yingpanzhen, 980 m, 31.VII.2014, Liu Shuxian and Ban Xiaoshuang; 1♂, Xunyang, Bailiuzhen, 386 m, 3.VIII.2014, coll. Liu Shuxian and Ban Xiaoshuang. <bold>Gansu</bold> (<abbrev xmlns:xlink="http://www.w3.org/1999/xlink" content-type="institution" xlink:title="Institute of Zoology, Chinese Academy of Sciences, Beijing, China" xlink:type="simple">IZCAS</abbrev>): 1♂, Wenxian, Qiujiaba, 2200–2350 m, 29.VI.1998, coll. Yuan Decheng; 1♀, Kangxian, Baiyunshan, 1250–1750 m, 12.VII.1998, coll. Wang Shuyong; 1♂7♀, Kangxian, Yangba, Meiyuangou, 1000 m, 13.VIII.2014, coll. Xue Dayong &amp; Ban Xiaoshuang; 1♀, Wenxian, Lukou, 22.V.1987. <bold>Jiangsu</bold> (<abbrev xmlns:xlink="http://www.w3.org/1999/xlink" content-type="institution" xlink:title="Institute of Zoology, Chinese Academy of Sciences, Beijing, China" xlink:type="simple">IZCAS</abbrev>): 7♂4♀, Chemo, 22.IV–2.V.1935, coll. O. Piel. <bold>Anhui</bold> (<abbrev xmlns:xlink="http://www.w3.org/1999/xlink" content-type="institution" xlink:title="Institute of Zoology, Chinese Academy of Sciences, Beijing, China" xlink:type="simple">IZCAS</abbrev>): 1♀, Linzongchang, IX.1970, coll. Mai Weiqiang; 2♀, Yuexi, Linyeju, 11.IX.1982, coll. Zhou Tiying. <bold>Zhejiang</bold> (<abbrev xmlns:xlink="http://www.w3.org/1999/xlink" content-type="institution" xlink:title="Institute of Zoology, Chinese Academy of Sciences, Beijing, China" xlink:type="simple">IZCAS</abbrev>): 5♂3♀, Lin’an, West Tianmushan, 400–1506 m, 6.IX.1981, 26–30.VII.2003, 27.VII.2011, coll. Xue Dayong et al.; 15♂1♀, Tianmushan, 15–25.VI.1936, 25–30.VIII.1947, 22.VIII.1972, 28–31.VII.1998, coll. O. Piel et al.; 1♂1♀, Hangzhou, 4.V.1975, 1981, coll. Zhang Baolin; 1♂, Qingyuan, Fengyangshan, Datianping, 1290 m, 6–10.VIII.2003, coll. Han Hongxiang. <bold>Hubei</bold> (<abbrev xmlns:xlink="http://www.w3.org/1999/xlink" content-type="institution" xlink:title="Institute of Zoology, Chinese Academy of Sciences, Beijing, China" xlink:type="simple">IZCAS</abbrev>): 1♂, Shennongjia, Muyu, 22.VII.1998, coll. Zhou Hongzhang; 1♀, Shennongjia, Dalongtan, 2700 m, 27.VII.1998, coll. Zhou Haisheng; 1♂, Xingshan, Longmenhe, 1300 m, 12.IX.1994, coll. Song Shimei; 4♀, Xuan’en, 650 m, 25.V.1989, coll. Li Wei; 1♀, Hefeng, Fenshuiling Linchang, 31.VII.1989, coll. Li Wei. <bold>Jiangxi</bold> (<abbrev xmlns:xlink="http://www.w3.org/1999/xlink" content-type="institution" xlink:title="Institute of Zoology, Chinese Academy of Sciences, Beijing, China" xlink:type="simple">IZCAS</abbrev>): 1♀, Yifeng, Yuanqian, 8.IX.1959. <bold>Hunan</bold> (<abbrev xmlns:xlink="http://www.w3.org/1999/xlink" content-type="institution" xlink:title="Institute of Zoology, Chinese Academy of Sciences, Beijing, China" xlink:type="simple">IZCAS</abbrev>): 1♀, Yanling, Taoyuandong, 631 m, 4–8.VII.2008, coll. Chen Fuqiang; 1♀, Fenghuang, 15.IX.1988, coll. Song Shimei; 1♀, Cili, 3.IX.1988, coll. Song Shimei. <bold>Fujian</bold> (<abbrev xmlns:xlink="http://www.w3.org/1999/xlink" content-type="institution" xlink:title="Institute of Zoology, Chinese Academy of Sciences, Beijing, China" xlink:type="simple">IZCAS</abbrev>): 11♂9♀, Wuyishan, 26.IV–14.VI.1983, coll. Wang Linyao and Zhang Baolin; 1♂, Xinkou, 15.VI.1981, coll. Lin Yibiao; 2♂1♀, Jianyang, Huangkeng, 270–950 m, 23.IV–1.V.1960, coll. Jiang Shengqiao and Zuo Yong; 1♀, Chong’an, Xingcun, Guadun, 840–1210 m, 25.VIII.1960, coll. Ma Chenglin; 1♀, Chong’an, Xingcun, Sangang, 740 m, 17.V.1960, coll. Zhang Yiran. <!--PageBreak--><bold>Guangdong</bold> (<abbrev xmlns:xlink="http://www.w3.org/1999/xlink" content-type="institution" xlink:title="Institute of Zoology, Chinese Academy of Sciences, Beijing, China" xlink:type="simple">IZCAS</abbrev>): 1♂, Guangzhou, 8.VI.1973, coll. Zhang Baolin; 4♂5♀, Guangzhou, Sanyuanli, 27.IV.1958, coll. Wang Linyao. <bold>Hainan</bold> (<abbrev xmlns:xlink="http://www.w3.org/1999/xlink" content-type="institution" xlink:title="Institute of Zoology, Chinese Academy of Sciences, Beijing, China" xlink:type="simple">IZCAS</abbrev>): Wanning, 10 m, 14.IV.1960, coll. Li Changqing; 3♂, Xinglong, 24.III.1963, IV.1963, coll. Zhang Baolin; 3♂, Lingshui, Diaoluoshan, 4–5.V.2007, coll. Han Hongxiang; 1♀, Wuzhishan, Shuiman, 600 m, 12.V.2007, coll. Han Hongxiang; 1♀, Baisha, Yinggeling, 434 m, 3–4.XII.2007, coll. Li Jing; 1♀, Jianfengling, Tianchi, 3.III.1982, coll. Long Yongcheng. <bold>Guangxi</bold> (<abbrev xmlns:xlink="http://www.w3.org/1999/xlink" content-type="institution" xlink:title="Institute of Zoology, Chinese Academy of Sciences, Beijing, China" xlink:type="simple">IZCAS</abbrev>): 1♂1♀, Jinxiu, Luoxiang, 200–400 m, 1–16.V.1999, coll. Huang Fusheng and Han Hongxiang; 1♀, Jinxiu, Yonghe, 500 m, 12.IV.1999, coll. Han Hongxiang; 1♀, Jinxiu, Jinzhong Gonglu, 1100 m, 12.V.1999, coll. Li Wenzhu; 2♂, Guilin, Yanshan, 26.IX.1958, 19.XI.1959; 1♂5♀, Fangcheng, Fulong, 240–260 m, 1.III.1998, 19–20.IV.1998, coll. Li Wenzhu and Wu Chunsheng; 1♂, Napo, Nianjing, 900 m, 11.IV.1998, coll. Wu Chunsheng; 1♀, Napo, Defu, 1350 m, 19.VI.2000, coll. Yao Jian; 1♀, Napo, Nonghua, 990 m, 13.IV.1998, coll. Li Wenzhu; 1♀, Napo, Baihe, 540 m, 8.IV.1998, coll. Qiao Gexia; 1♂, Pingxiang, 230 m, 8.VI.1976, coll. Zhang Baolin; 2♀, Longsheng, 10–11.VI.1980, coll. Zhong Tiesen and Song Shimei; 2♀, Daxin, Xialei, 680 m, 31.III.1998, coll. Li Wenzhu; 2♂, Longzhou, Nonggang, 195 m, 15–17.VII.2013, coll. Liu Shuxian and Li Xinxin. <bold>Sichuan</bold> (<abbrev xmlns:xlink="http://www.w3.org/1999/xlink" content-type="institution" xlink:title="Institute of Zoology, Chinese Academy of Sciences, Beijing, China" xlink:type="simple">IZCAS</abbrev>): 1♀, Emeishan, Baoguosi, 550–750 m, 8.IV.1957, coll. Wang Zongyuan; 1♂, Emeishan, 580–1100 m, 22.VI.1955, coll. Zi Yunzhen; 36♂34♀, Emeishan, Qingyinge, 800–1000 m, 17.IV–20.V.1957, 19.IX–28.X.1957, coll. Zhu Fuxing et al.; 1♀, Yanyuan, Jinhe, 2.VII.1984, coll. Chen Yixin. <bold>Guizhou</bold> (<abbrev xmlns:xlink="http://www.w3.org/1999/xlink" content-type="institution" xlink:title="Institute of Zoology, Chinese Academy of Sciences, Beijing, China" xlink:type="simple">IZCAS</abbrev>): 1♀, Sinan, 350 m, 9.V.1983, coll. Liu Yanxian; 1♂, Koei-Yang, 5.IX.1935. <bold>Yunnan</bold> (<abbrev xmlns:xlink="http://www.w3.org/1999/xlink" content-type="institution" xlink:title="Institute of Zoology, Chinese Academy of Sciences, Beijing, China" xlink:type="simple">IZCAS</abbrev>): 2♂7♀, Xishuangbanna, Mengna, 550 m, 22–30.VI.1959, coll. Zhang Yiran and Li Zhenfu; 1♂3♀, Xiaomengyang, 850–1000 m, 6.V.1957, 12.VII–22.VIII.1957, 10.X.1957, coll. Wang Shuyong et al.; 1♂1♀, Xishuangbanna, Menghun, 160–750 m, 4.VI.1958, coll. Meng Xuwu et al.; 1♀, Xishuangbanna, Yunjinghong, 650 m, 3.VII.1957, coll. Wang Shuyong; 2♂6♀, Xishuangbanna, Mengla, 620–650 m, 2.V–6.VI.1959, coll. Zhang Yiran et al.; 6♂9♀, Mengla, Menglun, 650–665 m, 22–29.X.1958, 3.IV–18.V.1964, 29.VII.2013, coll. Wang Shuyong et al.; 1♂, Xishuangbanna, Menghai, 1200–1600 m, 18.VII.1958, coll. Wang Shuyong; 2♀, Xishuangbanna, Ganlanba, 560 m, 9–10.VII.1958, coll. Li Chuanlong; 1♂, Xishuangbanna, Bubang, 700 m, 14.IX.1993, coll. Yang Longlong; 1♀, Xishuangbanna, Yiwu, 800–1300 m, 13.VII.1959, coll. Pu Fuji; 6♂1♀, Baoshan, Baihualing, 1520 m, V.11–13.VIII.2007, coll. Wu Chunguang and Lang Songyun; 2♂1♀, Baoshan, Bawan, 1040–1100 m, 19–23.1992, 8–10.VIII.2007, 8–10.VIII.2013, coll. Wu Chunguang et al.; 2♂3♀, Baoshan, Xinujiang Hegu, 800–1000 m, 10–11.V.1955, coll. Xue Yufeng; 1♂, Tengchong, Qushi, Dabacun, 1873 m, 4.VIII.2013, coll. Liu Shuxian and Li Xinxin; 7♂1♀, Tengchong, Zhengding, 1833 m, 6–7.VIII.2013, coll. Liu Shuxian and Li Xinxin; 2♀, Tengchong, Heinitang, 1824 m, 26–27.VI.2014, coll. Li Xinxin and Pan Xiaodan; 1♀, Cheli, 620 m, 18.IV.1957, coll. Zang Lingchao; 2♂, Yuanyang, Nansha, 1100 m, 26.V.1979, <!--PageBreak-->coll. Luo Kezhong; 1♂1♀, Lushui, Liuku, 860–1220 m, 18–19.IX.2014, coll. Liang Hongbin; 2♂4♀, Lushui, Pianma, 1750–1980 m, 7.V.1981, 8–12.V.2011, 3–4.VII.2014, coll. Zhang Xuezhong et al.; 1♀, Jinping, Mengla, 500 m, 2.V.1956, coll. Huang Keren; 1♀, Jinping, Chang Potou, 1200 m, 23.V.1956, coll. Huang Keren. <bold>Vietnam</bold> (<abbrev xmlns:xlink="http://www.w3.org/1999/xlink" content-type="institution" xlink:title="Institute of Zoology, Chinese Academy of Sciences, Beijing, China" xlink:type="simple">IZCAS</abbrev>): 1♀, Tonkin, Hoa-Binh, leg. A. de Cooman.</p></tp:treatment-sec><tp:treatment-sec sec-type="Variation"><title>Variation.</title><p>The submarginal line of the forewing varies from dot-like and wavy to faint, broad and interrupted between veins. In the male genitalia, the terminal half of the costa vary from smooth (Fig. <xref ref-type="fig" rid="F4">27</xref>, IOZ LEP M 01129) to strongly protruding (Fig. <xref ref-type="fig" rid="F4">28</xref>, IOZ LEP M 08961) among the material on the same region.</p><fig id="F4" position="float" orientation="portrait"><label>Figures 24–29.</label><caption><p>Male genitalia of <italic><tp:taxon-name><tp:taxon-name-part taxon-name-part-type="genus">Cyclidia</tp:taxon-name-part></tp:taxon-name></italic>. <bold>24</bold> <italic><tp:taxon-name><tp:taxon-name-part taxon-name-part-type="genus">Cyclidia</tp:taxon-name-part> <tp:taxon-name-part taxon-name-part-type="species">substigmaria</tp:taxon-name-part> <tp:taxon-name-part taxon-name-part-type="subspecies">substigmaria</tp:taxon-name-part></tp:taxon-name></italic> (Baoshan, Yunnan, slide no. 41) <bold>25</bold> ditto (holotype of <italic><tp:taxon-name><tp:taxon-name-part taxon-name-part-type="genus">Cyclidia</tp:taxon-name-part> <tp:taxon-name-part taxon-name-part-type="species">substigmaria</tp:taxon-name-part> <tp:taxon-name-part taxon-name-part-type="subspecies">brunna</tp:taxon-name-part></tp:taxon-name></italic>, Emeishan, Sichuan, slide no. 12) <bold>26</bold> ditto (holotype of <italic><tp:taxon-name><tp:taxon-name-part taxon-name-part-type="genus">Cyclidia</tp:taxon-name-part> <tp:taxon-name-part taxon-name-part-type="species">tetraspota</tp:taxon-name-part></tp:taxon-name></italic>, Xishuangbanna, Yunnan, slide no. 10) <bold>27</bold> ditto (Xishuangbanna, Yunnan, slide no. 681) <bold>28</bold> ditto (Xishuangbanna, Yunnan, slide no. 683) <bold>29</bold> <italic><tp:taxon-name><tp:taxon-name-part taxon-name-part-type="genus">Cyclidia</tp:taxon-name-part> <tp:taxon-name-part taxon-name-part-type="species">substigmaria</tp:taxon-name-part> <tp:taxon-name-part taxon-name-part-type="subspecies">intermedia</tp:taxon-name-part></tp:taxon-name></italic> (Tibet, slide no. 311). Scale bar: 1 mm.</p></caption><graphic xmlns:xlink="http://www.w3.org/1999/xlink" xlink:href="zookeys-553-119-g004.jpg" position="float" orientation="portrait" xlink:type="simple" id="oo_73148.jpg"/></fig></tp:treatment-sec><tp:treatment-sec sec-type="Genetic data"><title>Genetic data.</title><p>The distance to the nearest neighbour <italic><tp:taxon-name><tp:taxon-name-part taxon-name-part-type="genus">Cyclidia</tp:taxon-name-part> <tp:taxon-name-part taxon-name-part-type="species">rectificata</tp:taxon-name-part></tp:taxon-name></italic> is 8.92%. The intrasubspecific divergence of the barcode region of <italic><tp:taxon-name><tp:taxon-name-part taxon-name-part-type="genus">Cyclidia</tp:taxon-name-part> <tp:taxon-name-part taxon-name-part-type="species">substigmaria</tp:taxon-name-part> <tp:taxon-name-part taxon-name-part-type="subspecies">substigmaria</tp:taxon-name-part></tp:taxon-name></italic> ranges from 0%–2.6% (average distance 1%) (n = 19). Some specimens from Yunnan cluster together at some distance from all other specimens (Fig. <xref ref-type="fig" rid="F8">58</xref>). Despite the high divergence, no morphological characters were found which separate these populations.</p></tp:treatment-sec><tp:treatment-sec sec-type="Remarks"><title>Remarks.</title><p>After examining the types of <italic><tp:taxon-name><tp:taxon-name-part taxon-name-part-type="genus">Cyclidia</tp:taxon-name-part> <tp:taxon-name-part taxon-name-part-type="species">substigmaria</tp:taxon-name-part> <tp:taxon-name-part taxon-name-part-type="subspecies">brunna</tp:taxon-name-part></tp:taxon-name></italic>, <italic><tp:taxon-name><tp:taxon-name-part taxon-name-part-type="genus">Cyclidia</tp:taxon-name-part> <tp:taxon-name-part taxon-name-part-type="species">tetraspota</tp:taxon-name-part></tp:taxon-name></italic> and a long series of material collected near their type localities, it was found that the external and genital features of <italic><tp:taxon-name><tp:taxon-name-part taxon-name-part-type="genus">Cyclidia</tp:taxon-name-part> <tp:taxon-name-part taxon-name-part-type="species">substigmaria</tp:taxon-name-part> <tp:taxon-name-part taxon-name-part-type="subspecies">brunna</tp:taxon-name-part></tp:taxon-name></italic> and <italic><tp:taxon-name><tp:taxon-name-part taxon-name-part-type="genus">Cyclidia</tp:taxon-name-part> <tp:taxon-name-part taxon-name-part-type="species">tetraspota</tp:taxon-name-part></tp:taxon-name></italic> are nearly identical to those of <italic><tp:taxon-name><tp:taxon-name-part taxon-name-part-type="genus">Cyclidia</tp:taxon-name-part> <tp:taxon-name-part taxon-name-part-type="species">substigmaria</tp:taxon-name-part> <tp:taxon-name-part taxon-name-part-type="subspecies">substigmaria</tp:taxon-name-part></tp:taxon-name></italic>. Barcodes of one paratype of <italic><tp:taxon-name><tp:taxon-name-part taxon-name-part-type="genus">Cyclidia</tp:taxon-name-part> <tp:taxon-name-part taxon-name-part-type="species">tetraspota</tp:taxon-name-part></tp:taxon-name></italic> (IOZ LEP M 02790) and two specimens from type locality of <italic><tp:taxon-name><tp:taxon-name-part taxon-name-part-type="genus">Cyclidia</tp:taxon-name-part> <tp:taxon-name-part taxon-name-part-type="species">substigmaria</tp:taxon-name-part> <tp:taxon-name-part taxon-name-part-type="subspecies">brunna</tp:taxon-name-part></tp:taxon-name></italic> (IOZ LEP M 17993 and 17994) were clustered within <italic><tp:taxon-name><tp:taxon-name-part taxon-name-part-type="genus">Cyclidia</tp:taxon-name-part> <tp:taxon-name-part taxon-name-part-type="species">substigmaria</tp:taxon-name-part> <tp:taxon-name-part taxon-name-part-type="subspecies">substigmaria</tp:taxon-name-part></tp:taxon-name></italic> in the Neighbour Joining (<abbrev xmlns:xlink="http://www.w3.org/1999/xlink" xlink:title="neighbor-joining" xlink:type="simple">NJ</abbrev>) tree with the genetic distances from 0.015%–2.6% (see fig. 58). Thus, <italic><tp:taxon-name><tp:taxon-name-part taxon-name-part-type="genus">Cyclidia</tp:taxon-name-part> <tp:taxon-name-part taxon-name-part-type="species">tetraspota</tp:taxon-name-part></tp:taxon-name></italic> and <italic><tp:taxon-name><tp:taxon-name-part taxon-name-part-type="genus">Cyclidia</tp:taxon-name-part> <tp:taxon-name-part taxon-name-part-type="species">substigmaria</tp:taxon-name-part> <tp:taxon-name-part taxon-name-part-type="subspecies">brunna</tp:taxon-name-part></tp:taxon-name></italic> are considered as junior synonyms of <italic><tp:taxon-name><tp:taxon-name-part taxon-name-part-type="genus">Cyclidia</tp:taxon-name-part> <tp:taxon-name-part taxon-name-part-type="species">substigmaria</tp:taxon-name-part> <tp:taxon-name-part taxon-name-part-type="subspecies">substigmaria</tp:taxon-name-part></tp:taxon-name></italic>.</p></tp:treatment-sec><tp:treatment-sec sec-type="Distribution"><title>Distribution.</title><p>China (Henan, Shaanxi, Gansu, Jiangsu, Anhui, Zhejiang, Hubei, Jiangxi, Hunan, Fujian, Taiwan, Guangdong, Hainan, Hong Kong, Guangxi, Sichuan, Guizhou, Yunnan), Vietnam.</p></tp:treatment-sec><tp:treatment-sec><!--Section generated to contain objects referenced in tp:taxon-treatment.--><fig id="F2" position="float" orientation="portrait"><label>Figures 4–11.</label><caption><p>Adults. <bold>4–9</bold> <italic><tp:taxon-name><tp:taxon-name-part taxon-name-part-type="genus">Cyclidia</tp:taxon-name-part> <tp:taxon-name-part taxon-name-part-type="species">substigmaria</tp:taxon-name-part> <tp:taxon-name-part taxon-name-part-type="subspecies">substigmaria</tp:taxon-name-part></tp:taxon-name></italic> <bold>4</bold> male (with dot-like and wavy submarginal line of the forewing, Yunnan) <bold>5</bold> ditto, underside <bold>6</bold> male (with faint, broad and interrupted submarginal line of the forewing, Zhejiang) <bold>7</bold> male (holotype of <italic><tp:taxon-name><tp:taxon-name-part taxon-name-part-type="genus">Cyclidia</tp:taxon-name-part> <tp:taxon-name-part taxon-name-part-type="species">substigmaria</tp:taxon-name-part> <tp:taxon-name-part taxon-name-part-type="subspecies">brunna</tp:taxon-name-part></tp:taxon-name></italic>, Sichuan) <bold>8</bold> male (holotype of <italic><tp:taxon-name><tp:taxon-name-part taxon-name-part-type="genus">Cyclidia</tp:taxon-name-part> <tp:taxon-name-part taxon-name-part-type="species">tetraspota</tp:taxon-name-part></tp:taxon-name></italic>, Yunnan) <bold>9</bold> <italic><tp:taxon-name><tp:taxon-name-part taxon-name-part-type="genus">Cyclidia</tp:taxon-name-part> <tp:taxon-name-part taxon-name-part-type="species">substigmaria</tp:taxon-name-part> <tp:taxon-name-part taxon-name-part-type="subspecies">intermedia</tp:taxon-name-part></tp:taxon-name></italic>, male (Tibet) <bold>10–11</bold> <italic><tp:taxon-name><tp:taxon-name-part taxon-name-part-type="genus">Cyclidia</tp:taxon-name-part> <tp:taxon-name-part taxon-name-part-type="species">rectificata</tp:taxon-name-part></tp:taxon-name></italic> <bold>10</bold> male (Tibet) <bold>11</bold> ditto, underside. Scale bar: 1 cm.</p></caption><graphic xmlns:xlink="http://www.w3.org/1999/xlink" xlink:href="zookeys-553-119-g002.jpg" position="float" orientation="portrait" xlink:type="simple" id="oo_73146.jpg"/></fig><fig id="F6" position="float" orientation="portrait"><label>Figures 35–47.</label><caption><p>
          <bold>35–36</bold> Male genitalia of <italic><tp:taxon-name><tp:taxon-name-part taxon-name-part-type="genus">Mimozethes</tp:taxon-name-part></tp:taxon-name></italic>. <bold>35</bold> <italic><tp:taxon-name><tp:taxon-name-part taxon-name-part-type="genus">Mimozethes</tp:taxon-name-part> <tp:taxon-name-part taxon-name-part-type="species">angula</tp:taxon-name-part></tp:taxon-name></italic> (paratype, Sichuan, slide no. 34) <bold>36</bold> <italic><tp:taxon-name><tp:taxon-name-part taxon-name-part-type="genus">Mimozethes</tp:taxon-name-part> <tp:taxon-name-part taxon-name-part-type="species">lilacinaria</tp:taxon-name-part></tp:taxon-name></italic> (Sichuan, <abbrev xmlns:xlink="http://www.w3.org/1999/xlink" content-type="institution" xlink:title="Natural History Museum, London, United Kingdom" xlink:type="simple">BMNH</abbrev>, slide No. 304) <bold>37–47</bold> Phallus <bold>37</bold> <italic><tp:taxon-name><tp:taxon-name-part taxon-name-part-type="genus">Cyclidia</tp:taxon-name-part> <tp:taxon-name-part taxon-name-part-type="species">substigmaria</tp:taxon-name-part> <tp:taxon-name-part taxon-name-part-type="subspecies">substigmaria</tp:taxon-name-part></tp:taxon-name></italic> (Tengchong, Yunnan, slide no. 682) <bold>38</bold> ditto (holotype of <italic><tp:taxon-name><tp:taxon-name-part taxon-name-part-type="genus">Cyclidia</tp:taxon-name-part> <tp:taxon-name-part taxon-name-part-type="species">substigmaria</tp:taxon-name-part> <tp:taxon-name-part taxon-name-part-type="subspecies">brunna</tp:taxon-name-part></tp:taxon-name></italic>, Emeishan, Sichuan, slide no. 12) <bold>39</bold> ditto (holotype of <italic><tp:taxon-name><tp:taxon-name-part taxon-name-part-type="genus">Cyclidia</tp:taxon-name-part> <tp:taxon-name-part taxon-name-part-type="species">tetraspota</tp:taxon-name-part></tp:taxon-name></italic>, Xishuangbanna, Yunnan, slide no. 10) <bold>40</bold> <italic><tp:taxon-name><tp:taxon-name-part taxon-name-part-type="genus">Cyclidia</tp:taxon-name-part> <tp:taxon-name-part taxon-name-part-type="species">substigmaria</tp:taxon-name-part> <tp:taxon-name-part taxon-name-part-type="subspecies">intermedia</tp:taxon-name-part></tp:taxon-name></italic> (Tibet, slide no. 311) <bold>41</bold> <italic><tp:taxon-name><tp:taxon-name-part taxon-name-part-type="genus">Cyclidia</tp:taxon-name-part> <tp:taxon-name-part taxon-name-part-type="species">rectificata</tp:taxon-name-part></tp:taxon-name></italic> (Tibet, slide no. 727) <bold>42</bold> <italic><tp:taxon-name><tp:taxon-name-part taxon-name-part-type="genus">Cyclidia</tp:taxon-name-part> <tp:taxon-name-part taxon-name-part-type="species">pitimani</tp:taxon-name-part></tp:taxon-name></italic> (Yunnan, slide no. 9) <bold>43</bold> <italic><tp:taxon-name><tp:taxon-name-part taxon-name-part-type="genus">Cyclidia</tp:taxon-name-part> <tp:taxon-name-part taxon-name-part-type="species">fractifasciata</tp:taxon-name-part> <tp:taxon-name-part taxon-name-part-type="subspecies">fractifasciata</tp:taxon-name-part></tp:taxon-name></italic> (Yunnan, slide no. 724) <bold>44</bold> <italic><tp:taxon-name><tp:taxon-name-part taxon-name-part-type="genus">Cyclidia</tp:taxon-name-part> <tp:taxon-name-part taxon-name-part-type="species">fractifasciata</tp:taxon-name-part> <tp:taxon-name-part taxon-name-part-type="subspecies">indistincta</tp:taxon-name-part></tp:taxon-name></italic> subsp. n. (paratype, Gansu, slide no. 721) <bold>45</bold> <italic><tp:taxon-name><tp:taxon-name-part taxon-name-part-type="genus">Cyclidia</tp:taxon-name-part> <tp:taxon-name-part taxon-name-part-type="species">orciferaria</tp:taxon-name-part></tp:taxon-name></italic> (Hainan, slide no. 728) <bold>46</bold> <italic><tp:taxon-name><tp:taxon-name-part taxon-name-part-type="genus">Mimozethes</tp:taxon-name-part> <tp:taxon-name-part taxon-name-part-type="species">angula</tp:taxon-name-part></tp:taxon-name></italic> (holotype, Sichuan, slide no. 19) <bold>47</bold> <italic><tp:taxon-name><tp:taxon-name-part taxon-name-part-type="genus">Mimozethes</tp:taxon-name-part> <tp:taxon-name-part taxon-name-part-type="species">lilacinaria</tp:taxon-name-part></tp:taxon-name></italic> (Sichuan, <abbrev xmlns:xlink="http://www.w3.org/1999/xlink" content-type="institution" xlink:title="Natural History Museum, London, United Kingdom" xlink:type="simple">BMNH</abbrev>, slide No. 304). Sscale bars: 1 mm.</p></caption><graphic xmlns:xlink="http://www.w3.org/1999/xlink" xlink:href="zookeys-553-119-g006.jpg" position="float" orientation="portrait" xlink:type="simple" id="oo_73150.jpg"/></fig><fig id="F7" position="float" orientation="portrait"><label>Figures 48–57.</label><caption><p>Female genitalia. <bold>48</bold> <italic><tp:taxon-name><tp:taxon-name-part taxon-name-part-type="genus">Cyclidia</tp:taxon-name-part> <tp:taxon-name-part taxon-name-part-type="species">substigmaria</tp:taxon-name-part> <tp:taxon-name-part taxon-name-part-type="subspecies">substigmaria</tp:taxon-name-part></tp:taxon-name></italic> (Henan, sldie. no. 726) <bold>49</bold> ditto (Jiangsu, slide. no. 33) <bold>50</bold> ditto (paratype of <italic><tp:taxon-name><tp:taxon-name-part taxon-name-part-type="genus">Cyclidia</tp:taxon-name-part> <tp:taxon-name-part taxon-name-part-type="species">tetraspota</tp:taxon-name-part></tp:taxon-name></italic>, Xishuangbanna, Yunnan, slide no. 36) <bold>51</bold> <italic><tp:taxon-name><tp:taxon-name-part taxon-name-part-type="genus">Cyclidia</tp:taxon-name-part> <tp:taxon-name-part taxon-name-part-type="species">substigmaria</tp:taxon-name-part> <tp:taxon-name-part taxon-name-part-type="subspecies">intermedia</tp:taxon-name-part></tp:taxon-name></italic> (Tibet, slide no. 685) <bold>52</bold> <italic><tp:taxon-name><tp:taxon-name-part taxon-name-part-type="genus">Cyclidia</tp:taxon-name-part> <tp:taxon-name-part taxon-name-part-type="species">rectificata</tp:taxon-name-part></tp:taxon-name></italic> (Tibet, slide no. 3) <bold>53</bold> <italic><tp:taxon-name><tp:taxon-name-part taxon-name-part-type="genus">Cyclidia</tp:taxon-name-part> <tp:taxon-name-part taxon-name-part-type="species">fractifasciata</tp:taxon-name-part> <tp:taxon-name-part taxon-name-part-type="subspecies">fractifasciata</tp:taxon-name-part></tp:taxon-name></italic> (Yunnan, slide no. 725) <bold>54</bold> <italic><tp:taxon-name><tp:taxon-name-part taxon-name-part-type="genus">Cyclidia</tp:taxon-name-part> <tp:taxon-name-part taxon-name-part-type="species">fractifasciata</tp:taxon-name-part> <tp:taxon-name-part taxon-name-part-type="subspecies">indistincta</tp:taxon-name-part></tp:taxon-name></italic> subsp. n. (paratype, Gansu, slide no. 722) <bold>55</bold> <italic><tp:taxon-name><tp:taxon-name-part taxon-name-part-type="genus">Cyclidia</tp:taxon-name-part> <tp:taxon-name-part taxon-name-part-type="species">orciferaria</tp:taxon-name-part></tp:taxon-name></italic> (Hainan, slide no. 729) <bold>56</bold> <italic><tp:taxon-name><tp:taxon-name-part taxon-name-part-type="genus">Mimozethes</tp:taxon-name-part> <tp:taxon-name-part taxon-name-part-type="species">angula</tp:taxon-name-part></tp:taxon-name></italic> (Henan, slide no. 288) <bold>57</bold> <italic><tp:taxon-name><tp:taxon-name-part taxon-name-part-type="genus">Mimozethes</tp:taxon-name-part> <tp:taxon-name-part taxon-name-part-type="species">lilacinaria</tp:taxon-name-part></tp:taxon-name></italic> (Sichuan, slide no. 280). Sscale bars: 1 mm.</p></caption><graphic xmlns:xlink="http://www.w3.org/1999/xlink" xlink:href="zookeys-553-119-g007.jpg" position="float" orientation="portrait" xlink:type="simple" id="oo_73151.jpg"/></fig><fig id="F8" position="float" orientation="portrait"><label>Figure 58.</label><caption><p>Neighbour joining tree (Kimura 2-parameter distance model for 658bp <abbrev xmlns:xlink="http://www.w3.org/1999/xlink" xlink:title="cytochrome c oxidase subunit I gene" xlink:type="simple">COI</abbrev> marker) for Chinese <italic><tp:taxon-name><tp:taxon-name-part taxon-name-part-type="genus">Cyclidia</tp:taxon-name-part></tp:taxon-name></italic> species. Terminals with sequence ID and collecting locality.</p></caption><graphic xmlns:xlink="http://www.w3.org/1999/xlink" xlink:href="zookeys-553-119-g008.jpg" position="float" orientation="portrait" xlink:type="simple" id="oo_73152.jpg"/></fig></tp:treatment-sec></tp:taxon-treatment>
