# Supplementary material for: A review of Cyclidiinae from China (Lepidoptera, Drepanidae)
Source: Zookeys. 2016 Jan 14;(553):119–48. doi: 10.3897/zookeys.553.6153 (PMC4740984; doi:10.3897/zookeys.553.6153)
Supplement: XML Treatment for Cyclidia orciferaria [file zookeys.553.6153-treatment11.xml]

<!DOCTYPE tp:taxon-treatment
  PUBLIC "-//TaxonX//DTD Taxonomic Treatment Publishing DTD v0 20100105//EN" "tax-treatment-NSO.dtd">
<tp:taxon-treatment xmlns:tp="http://www.plazi.org/taxpub"><tp:treatment-meta><kwd-group><label>Taxon classification</label><kwd><named-content content-type="kingdom">Animalia</named-content></kwd><kwd><named-content content-type="order">Lepidoptera</named-content></kwd><kwd><named-content content-type="family">Drepanidae</named-content></kwd></kwd-group><mixed-citation publication-type="journal"><person-group><name><surname>Jiang</surname><given-names>Nan</given-names></name><name><surname>Liu</surname><given-names>Shuxian</given-names></name><name><surname>Xue</surname><given-names>Dayong</given-names></name><name><surname>Han</surname><given-names>Hongxiang</given-names></name></person-group><article-title>A review of <tp:taxon-name><tp:taxon-name-part taxon-name-part-type="subfamily">Cyclidiinae</tp:taxon-name-part></tp:taxon-name> from China (<tp:taxon-name><tp:taxon-name-part taxon-name-part-type="order">Lepidoptera</tp:taxon-name-part></tp:taxon-name>, <tp:taxon-name><tp:taxon-name-part taxon-name-part-type="family">Drepanidae</tp:taxon-name-part></tp:taxon-name>)</article-title><source>Zookeys</source><day>14</day><month>1</month><year>2016</year><volume>2016</volume><issue>553</issue><fpage>119</fpage><lpage>148</lpage><pub-id pub-id-type="doi">10.3897/zookeys.553.6153</pub-id></mixed-citation></tp:treatment-meta><tp:nomenclature><tp:taxon-name>
              <tp:taxon-name-part taxon-name-part-type="genus">Cyclidia</tp:taxon-name-part>
              <tp:taxon-name-part taxon-name-part-type="species">orciferaria</tp:taxon-name-part>
            </tp:taxon-name><tp:taxon-authority>Walker, 1860</tp:taxon-authority><xref ref-type="fig" rid="F3">Figs 18</xref><xref ref-type="fig" rid="F3">, 19</xref><xref ref-type="fig" rid="F5">, 34</xref><xref ref-type="fig" rid="F6">, 45</xref><xref ref-type="fig" rid="F7">, 55</xref><!--PageBreak--><tp:nomenclature-citation-list><tp:nomenclature-citation><tp:taxon-name>
                  <tp:taxon-name-part taxon-name-part-type="genus">Cyclidia</tp:taxon-name-part> <tp:taxon-name-part taxon-name-part-type="species">orciferaria</tp:taxon-name-part></tp:taxon-name><comment>Walker, 1860: 56. Syntypes, China: North China.</comment></tp:nomenclature-citation><tp:nomenclature-citation><tp:taxon-name>
                  <tp:taxon-name-part taxon-name-part-type="genus">Cyclidia</tp:taxon-name-part> <tp:taxon-name-part taxon-name-part-type="species">ociferaria</tp:taxon-name-part></tp:taxon-name><comment>Kirby, 1892: 725. [Incorrect spelling of <italic><tp:taxon-name><tp:taxon-name-part taxon-name-part-type="genus">Cyclidia</tp:taxon-name-part> <tp:taxon-name-part taxon-name-part-type="species">orciferaria</tp:taxon-name-part></tp:taxon-name></italic> Walker.]</comment></tp:nomenclature-citation></tp:nomenclature-citation-list></tp:nomenclature><tp:treatment-sec sec-type="Diagnosis"><title>Diagnosis.</title><p>This species is different from other congeners in the following external characters: the apex of the forewing is falcate; the wing colour is blackish brown; two bands covered with greyish blue scales are present on the forewing, and the inner band is narrower and less distinct than the outer band; the discal spot of the forewing is yellowish brown, oblong, with a blackish brown narrow line medially; greyish blue scales are covered on the submarginal lines of both wings, and often absent on the middle part of the hind wing. There are also differences in the male genitalia: the socii are weakly sclerotized and much shorter than the uncus; the valva is short. In the female genitalia, the posterior margin of the lamella postvaginalis is slightly concaved; the two signa are tapered at posterior half and situated very close to each other.</p></tp:treatment-sec><tp:treatment-sec sec-type="material"><title>Material examined.</title><p>
              <bold>CHINA: Zhejiang</bold> (<abbrev xmlns:xlink="http://www.w3.org/1999/xlink" content-type="institution" xlink:title="Institute of Zoology, Chinese Academy of Sciences, Beijing, China" xlink:type="simple">IZCAS</abbrev>): 2♂, Tianmushan, 20–23.VII.1973, coll. Zhang Baolin; 1♂1♀, Lin’an, West Tianmushan, 400–1500 m, 26.VII–29.VIII.2003, coll. Xue Dayong et al.; 1♂, West Tianmushan, Zhonglieci, 363 m, 24.VII.2011, coll. Yan Keji; 1♂, West Tianmushan, Xianrending, 1506 m, 27.VII.2011, coll. Yan Keji; 2♂2♀, Taishun, Wuyanling, Shuangkengkou, 680 m, 28–29.VII.2005, coll. Lang Songyun; 1♀, Taishun, Siqianzhen, 250 m, 4.VIII.2005, coll. Lang Songyun; 1♂, Ningbo, V.1981. <bold>Jiangxi</bold> (<abbrev xmlns:xlink="http://www.w3.org/1999/xlink" content-type="institution" xlink:title="Institute of Zoology, Chinese Academy of Sciences, Beijing, China" xlink:type="simple">IZCAS</abbrev>): 1♀, Huzhi, 28.VII.1990. <bold>Hunan</bold> (<abbrev xmlns:xlink="http://www.w3.org/1999/xlink" content-type="institution" xlink:title="Institute of Zoology, Chinese Academy of Sciences, Beijing, China" xlink:type="simple">IZCAS</abbrev>): 2♂, Yanling, Taoyuandong, 631 m, 4–8.VII.2008, coll. Chen Fuqiang; 1♂, Tianpingshan, 25.VI.1981. <bold>Fujian</bold> (<abbrev xmlns:xlink="http://www.w3.org/1999/xlink" content-type="institution" xlink:title="Institute of Zoology, Chinese Academy of Sciences, Beijing, China" xlink:type="simple">IZCAS</abbrev>): 1♂, Jiangle, Longqishan, 800 m, 15.IX.1990, coll. Yang Bin; 8♂, Wuyishan, 24.IV–21.V.1983, coll. Wang Linyao; 1♀, Wuyishan, Sangang, 24.VII.1980; 1♀, Nanping, Shangyang, 9.VI.1963, coll. Zhang Youwei. <bold>Guangdong</bold> (<abbrev xmlns:xlink="http://www.w3.org/1999/xlink" content-type="institution" xlink:title="Institute of Zoology, Chinese Academy of Sciences, Beijing, China" xlink:type="simple">IZCAS</abbrev>): 1♂, Ruyuan, Nanling, Baohuzhan, 1020 m, 16–20.VII.2008, coll. Chen Fuqiang; 1♀, Shixing, Chebaling, 365–401 m, 22–26.VII.2008, coll. Chen Fuqiang. <bold>Hainan</bold> (<abbrev xmlns:xlink="http://www.w3.org/1999/xlink" content-type="institution" xlink:title="Institute of Zoology, Chinese Academy of Sciences, Beijing, China" xlink:type="simple">IZCAS</abbrev>): 4♂2♀, Nankai, Nanmaola, 1261 m, 10–14.V.2009, coll. Chen Fuqiang and Yan Keji; 6♂1♀, Jianfengling, Tianchi, 828 m, 1–5.V.2007, 18.V.2009, coll. Chen Fuqiang; 1♂2♀, Bawangling, Dong’er Linchang, 1004–1015 m, 8.V.2007, 7.IV.2008, coll. Chen Fuqiang and Lang Songyun; 11♂, Wuzhishan, Shuiman, 730–900 m, 7–11.V.2007, 1–3.IV.2008, coll. Lang Songyun and Han Hongxiang; 1♂3♀, Lingshui, Diaoluoshan, 190–920 m, 3–7.V.2007, coll. Han Hongxiang and Lang Songyun; 1♀, Qiongzhong, Limuling, 620 m, 15.V.2007, coll. Han Hongxiang; 1♀, Xinglong, 24.IV.1963, coll. Zhang Baolin. <bold>Guangxi</bold> (<abbrev xmlns:xlink="http://www.w3.org/1999/xlink" content-type="institution" xlink:title="Institute of Zoology, Chinese Academy of Sciences, Beijing, China" xlink:type="simple">IZCAS</abbrev>): 3♂2♀, Fangcheng, Fulong, 200–550 m, 23–26.V.1999, coll. Yuan Decheng et al.; 1♂1♀, Napo, Defu, 1350 m, 19.VI.2000, coll. Zhu Chaodong; 1♂, Jinxiu, Linhai Shanzhuang, 1100 m, 2.VII.2000, coll. Li Wenzhu; 1♂, Jinxiu, Jinzhong Gonglu, 1000 m, 10.V.1999, coll. Han Hongxiang; 1♀, Daxin, Xialei, 680 m, 31.III.1998, coll. Li Wenzhu. <bold>Yunnan</bold> (<abbrev xmlns:xlink="http://www.w3.org/1999/xlink" content-type="institution" xlink:title="Institute of Zoology, Chinese Academy of Sciences, Beijing, China" xlink:type="simple">IZCAS</abbrev>): 1♂1♀, Hekou, Xiaonanxi, 200 m, 10–11.VI.1956, coll. Huang Keren et al.; 1♀, Pingbian, Daweis<!--PageBreak-->han, 1500 m, 20.VI.1956, coll. Huang Keren et al.; 1♂, Xishuangbanna, Mengla, Menglun, 650 m, 1.VI.1964, coll. Zhang Baolin; 1♂1♀, Mengla Linchang, 550 m, 20.IV.1982, coll. Wang Yongxian; 1♂, Mengla, 20.VI.1982, coll. Chen Yixin; 1♀, Mengla, Lengku, 623 m, 10.VI.1980, coll. Guo Zuyun; 1♂, Xishuangbanna, Bubang, 700 m, 14.IX.1993, coll. Yang Longlong; 1♂, Xishuangbanna, Damenglong, 650 <!--PageBreak-->m, 1.VIII.1958, coll. Zheng Leyi; 1♂, Xishuangbanna, Dameng’a, 1050–1080m, 15.VIII.1958, coll. Wang Shuyong; 2♂, Cangyuan, 790–1100 m, 19–22.V.1980, coll. Song Shimei and Shang Jinwen; 1♂, Xiaomenglun, 21.IV.1982, coll. Wang Linyao; 1♂, Ruili, Dengga, 6–8.VI.1992, coll. Xue Dayong; 1♂, Baoshan, Baihualing, 1520 m, 11–13.VIII.2007, coll. Wu Chunguang.</p></tp:treatment-sec><tp:treatment-sec sec-type="Genetic data"><title>Genetic data.</title><p>The intraspecific divergence of the barcode region of <italic><tp:taxon-name><tp:taxon-name-part taxon-name-part-type="genus">Cyclidia</tp:taxon-name-part> <tp:taxon-name-part taxon-name-part-type="species">orciferaria</tp:taxon-name-part></tp:taxon-name></italic> is ranges from 0%–1.7% (average distance 1.09%) (n = 8). The distance to the nearest neighbour <italic><tp:taxon-name><tp:taxon-name-part taxon-name-part-type="genus">Cyclidia</tp:taxon-name-part> <tp:taxon-name-part taxon-name-part-type="species">substigmaria</tp:taxon-name-part></tp:taxon-name></italic> is 11.5%.</p></tp:treatment-sec><tp:treatment-sec sec-type="Distribution"><title>Distribution.</title><p>China (Jiangsu, Zhejiang, Jiangxi, Hunan, Fujian, Guangdong, Hainan, Guangxi, Sichuan, Yunnan), Myanmar, Vietnam, Indonesia.</p></tp:treatment-sec><tp:treatment-sec sec-type="Biological notes"><title>Biological notes.</title><p>The morphology of the larva of <italic><tp:taxon-name><tp:taxon-name-part taxon-name-part-type="genus">Cyclidia</tp:taxon-name-part> <tp:taxon-name-part taxon-name-part-type="species">orciferaria</tp:taxon-name-part></tp:taxon-name></italic> was illustrated in <xref ref-type="bibr" rid="B5">Chen (2011)</xref>.</p></tp:treatment-sec><tp:treatment-sec><!--Section generated to contain objects referenced in tp:taxon-treatment.--><fig id="F3" position="float" orientation="portrait"><label>Figures 12–23.</label><caption><p>Adults. <bold>12–13</bold> <italic><tp:taxon-name><tp:taxon-name-part taxon-name-part-type="genus">Cyclidia</tp:taxon-name-part> <tp:taxon-name-part taxon-name-part-type="species">pitimani</tp:taxon-name-part></tp:taxon-name></italic> <bold>12</bold> male (Yunnan) <bold>13</bold> ditto, underside <bold>14–15</bold> <italic><tp:taxon-name><tp:taxon-name-part taxon-name-part-type="genus">Cyclidia</tp:taxon-name-part> <tp:taxon-name-part taxon-name-part-type="species">fractifasciata</tp:taxon-name-part> <tp:taxon-name-part taxon-name-part-type="subspecies">fractifasciata</tp:taxon-name-part></tp:taxon-name></italic> <bold>14</bold> male (Yunnan) <bold>15</bold> ditto, underside <bold>16–17</bold> <italic><tp:taxon-name><tp:taxon-name-part taxon-name-part-type="genus">Cyclidia</tp:taxon-name-part> <tp:taxon-name-part taxon-name-part-type="species">fractifasciata</tp:taxon-name-part> <tp:taxon-name-part taxon-name-part-type="subspecies">indistincta</tp:taxon-name-part></tp:taxon-name></italic> subsp. n. <bold>16</bold> male (holotype, Gansu) <bold>17</bold> ditto, underside <bold>18–19</bold> <italic><tp:taxon-name><tp:taxon-name-part taxon-name-part-type="genus">Cyclidia</tp:taxon-name-part> <tp:taxon-name-part taxon-name-part-type="species">orciferaria</tp:taxon-name-part></tp:taxon-name></italic> <bold>18</bold> male (Hainan) <bold>19</bold> ditto, underside <bold>20–21</bold> <italic><tp:taxon-name><tp:taxon-name-part taxon-name-part-type="genus">Mimozethes</tp:taxon-name-part> <tp:taxon-name-part taxon-name-part-type="species">angula</tp:taxon-name-part></tp:taxon-name></italic> <bold>20</bold> male (holotype, Sichuan) <bold>21</bold> ditto, underside <bold>22–23</bold> <italic><tp:taxon-name><tp:taxon-name-part taxon-name-part-type="genus">Mimozethes</tp:taxon-name-part> <tp:taxon-name-part taxon-name-part-type="species">lilacinaria</tp:taxon-name-part></tp:taxon-name></italic> <bold>22</bold> male (holotype, Sichuan) <bold>23</bold> ditto, underside. Scale bar: 1 cm.</p></caption><graphic xmlns:xlink="http://www.w3.org/1999/xlink" xlink:href="zookeys-553-119-g003.jpg" position="float" orientation="portrait" xlink:type="simple" id="oo_73147.jpg"/></fig><fig id="F5" position="float" orientation="portrait"><label>Figures 30–34.</label><caption><p>Male genitalia of <italic><tp:taxon-name><tp:taxon-name-part taxon-name-part-type="genus">Cyclidia</tp:taxon-name-part></tp:taxon-name></italic>. <bold>30</bold> <italic><tp:taxon-name><tp:taxon-name-part taxon-name-part-type="genus">Cyclidia</tp:taxon-name-part> <tp:taxon-name-part taxon-name-part-type="species">rectificata</tp:taxon-name-part></tp:taxon-name></italic> (Tibet, slide no. 2) <bold>31</bold> <italic><tp:taxon-name><tp:taxon-name-part taxon-name-part-type="genus">Cyclidia</tp:taxon-name-part> <tp:taxon-name-part taxon-name-part-type="species">pitimani</tp:taxon-name-part></tp:taxon-name></italic> (Yunnan, slide no. 9) <bold>32</bold> <italic><tp:taxon-name><tp:taxon-name-part taxon-name-part-type="genus">Cyclidia</tp:taxon-name-part> <tp:taxon-name-part taxon-name-part-type="species">fractifasciata</tp:taxon-name-part> <tp:taxon-name-part taxon-name-part-type="subspecies">fractifasciata</tp:taxon-name-part></tp:taxon-name></italic> (Yunnan, slide no. 724) <bold>33</bold> <italic><tp:taxon-name><tp:taxon-name-part taxon-name-part-type="genus">Cyclidia</tp:taxon-name-part> <tp:taxon-name-part taxon-name-part-type="species">fractifasciata</tp:taxon-name-part> <tp:taxon-name-part taxon-name-part-type="subspecies">indistincta</tp:taxon-name-part></tp:taxon-name></italic> subsp. n. (paratype, Gansu, slide no. 721) <bold>34</bold> <italic><tp:taxon-name><tp:taxon-name-part taxon-name-part-type="genus">Cyclidia</tp:taxon-name-part> <tp:taxon-name-part taxon-name-part-type="species">orciferaria</tp:taxon-name-part></tp:taxon-name></italic> (Hainan, slide no. 728). Scale bar: 1 mm.</p></caption><graphic xmlns:xlink="http://www.w3.org/1999/xlink" xlink:href="zookeys-553-119-g005.jpg" position="float" orientation="portrait" xlink:type="simple" id="oo_73149.jpg"/></fig><fig id="F6" position="float" orientation="portrait"><label>Figures 35–47.</label><caption><p>
          <bold>35–36</bold> Male genitalia of <italic><tp:taxon-name><tp:taxon-name-part taxon-name-part-type="genus">Mimozethes</tp:taxon-name-part></tp:taxon-name></italic>. <bold>35</bold> <italic><tp:taxon-name><tp:taxon-name-part taxon-name-part-type="genus">Mimozethes</tp:taxon-name-part> <tp:taxon-name-part taxon-name-part-type="species">angula</tp:taxon-name-part></tp:taxon-name></italic> (paratype, Sichuan, slide no. 34) <bold>36</bold> <italic><tp:taxon-name><tp:taxon-name-part taxon-name-part-type="genus">Mimozethes</tp:taxon-name-part> <tp:taxon-name-part taxon-name-part-type="species">lilacinaria</tp:taxon-name-part></tp:taxon-name></italic> (Sichuan, <abbrev xmlns:xlink="http://www.w3.org/1999/xlink" content-type="institution" xlink:title="Natural History Museum, London, United Kingdom" xlink:type="simple">BMNH</abbrev>, slide No. 304) <bold>37–47</bold> Phallus <bold>37</bold> <italic><tp:taxon-name><tp:taxon-name-part taxon-name-part-type="genus">Cyclidia</tp:taxon-name-part> <tp:taxon-name-part taxon-name-part-type="species">substigmaria</tp:taxon-name-part> <tp:taxon-name-part taxon-name-part-type="subspecies">substigmaria</tp:taxon-name-part></tp:taxon-name></italic> (Tengchong, Yunnan, slide no. 682) <bold>38</bold> ditto (holotype of <italic><tp:taxon-name><tp:taxon-name-part taxon-name-part-type="genus">Cyclidia</tp:taxon-name-part> <tp:taxon-name-part taxon-name-part-type="species">substigmaria</tp:taxon-name-part> <tp:taxon-name-part taxon-name-part-type="subspecies">brunna</tp:taxon-name-part></tp:taxon-name></italic>, Emeishan, Sichuan, slide no. 12) <bold>39</bold> ditto (holotype of <italic><tp:taxon-name><tp:taxon-name-part taxon-name-part-type="genus">Cyclidia</tp:taxon-name-part> <tp:taxon-name-part taxon-name-part-type="species">tetraspota</tp:taxon-name-part></tp:taxon-name></italic>, Xishuangbanna, Yunnan, slide no. 10) <bold>40</bold> <italic><tp:taxon-name><tp:taxon-name-part taxon-name-part-type="genus">Cyclidia</tp:taxon-name-part> <tp:taxon-name-part taxon-name-part-type="species">substigmaria</tp:taxon-name-part> <tp:taxon-name-part taxon-name-part-type="subspecies">intermedia</tp:taxon-name-part></tp:taxon-name></italic> (Tibet, slide no. 311) <bold>41</bold> <italic><tp:taxon-name><tp:taxon-name-part taxon-name-part-type="genus">Cyclidia</tp:taxon-name-part> <tp:taxon-name-part taxon-name-part-type="species">rectificata</tp:taxon-name-part></tp:taxon-name></italic> (Tibet, slide no. 727) <bold>42</bold> <italic><tp:taxon-name><tp:taxon-name-part taxon-name-part-type="genus">Cyclidia</tp:taxon-name-part> <tp:taxon-name-part taxon-name-part-type="species">pitimani</tp:taxon-name-part></tp:taxon-name></italic> (Yunnan, slide no. 9) <bold>43</bold> <italic><tp:taxon-name><tp:taxon-name-part taxon-name-part-type="genus">Cyclidia</tp:taxon-name-part> <tp:taxon-name-part taxon-name-part-type="species">fractifasciata</tp:taxon-name-part> <tp:taxon-name-part taxon-name-part-type="subspecies">fractifasciata</tp:taxon-name-part></tp:taxon-name></italic> (Yunnan, slide no. 724) <bold>44</bold> <italic><tp:taxon-name><tp:taxon-name-part taxon-name-part-type="genus">Cyclidia</tp:taxon-name-part> <tp:taxon-name-part taxon-name-part-type="species">fractifasciata</tp:taxon-name-part> <tp:taxon-name-part taxon-name-part-type="subspecies">indistincta</tp:taxon-name-part></tp:taxon-name></italic> subsp. n. (paratype, Gansu, slide no. 721) <bold>45</bold> <italic><tp:taxon-name><tp:taxon-name-part taxon-name-part-type="genus">Cyclidia</tp:taxon-name-part> <tp:taxon-name-part taxon-name-part-type="species">orciferaria</tp:taxon-name-part></tp:taxon-name></italic> (Hainan, slide no. 728) <bold>46</bold> <italic><tp:taxon-name><tp:taxon-name-part taxon-name-part-type="genus">Mimozethes</tp:taxon-name-part> <tp:taxon-name-part taxon-name-part-type="species">angula</tp:taxon-name-part></tp:taxon-name></italic> (holotype, Sichuan, slide no. 19) <bold>47</bold> <italic><tp:taxon-name><tp:taxon-name-part taxon-name-part-type="genus">Mimozethes</tp:taxon-name-part> <tp:taxon-name-part taxon-name-part-type="species">lilacinaria</tp:taxon-name-part></tp:taxon-name></italic> (Sichuan, <abbrev xmlns:xlink="http://www.w3.org/1999/xlink" content-type="institution" xlink:title="Natural History Museum, London, United Kingdom" xlink:type="simple">BMNH</abbrev>, slide No. 304). Sscale bars: 1 mm.</p></caption><graphic xmlns:xlink="http://www.w3.org/1999/xlink" xlink:href="zookeys-553-119-g006.jpg" position="float" orientation="portrait" xlink:type="simple" id="oo_73150.jpg"/></fig><fig id="F7" position="float" orientation="portrait"><label>Figures 48–57.</label><caption><p>Female genitalia. <bold>48</bold> <italic><tp:taxon-name><tp:taxon-name-part taxon-name-part-type="genus">Cyclidia</tp:taxon-name-part> <tp:taxon-name-part taxon-name-part-type="species">substigmaria</tp:taxon-name-part> <tp:taxon-name-part taxon-name-part-type="subspecies">substigmaria</tp:taxon-name-part></tp:taxon-name></italic> (Henan, sldie. no. 726) <bold>49</bold> ditto (Jiangsu, slide. no. 33) <bold>50</bold> ditto (paratype of <italic><tp:taxon-name><tp:taxon-name-part taxon-name-part-type="genus">Cyclidia</tp:taxon-name-part> <tp:taxon-name-part taxon-name-part-type="species">tetraspota</tp:taxon-name-part></tp:taxon-name></italic>, Xishuangbanna, Yunnan, slide no. 36) <bold>51</bold> <italic><tp:taxon-name><tp:taxon-name-part taxon-name-part-type="genus">Cyclidia</tp:taxon-name-part> <tp:taxon-name-part taxon-name-part-type="species">substigmaria</tp:taxon-name-part> <tp:taxon-name-part taxon-name-part-type="subspecies">intermedia</tp:taxon-name-part></tp:taxon-name></italic> (Tibet, slide no. 685) <bold>52</bold> <italic><tp:taxon-name><tp:taxon-name-part taxon-name-part-type="genus">Cyclidia</tp:taxon-name-part> <tp:taxon-name-part taxon-name-part-type="species">rectificata</tp:taxon-name-part></tp:taxon-name></italic> (Tibet, slide no. 3) <bold>53</bold> <italic><tp:taxon-name><tp:taxon-name-part taxon-name-part-type="genus">Cyclidia</tp:taxon-name-part> <tp:taxon-name-part taxon-name-part-type="species">fractifasciata</tp:taxon-name-part> <tp:taxon-name-part taxon-name-part-type="subspecies">fractifasciata</tp:taxon-name-part></tp:taxon-name></italic> (Yunnan, slide no. 725) <bold>54</bold> <italic><tp:taxon-name><tp:taxon-name-part taxon-name-part-type="genus">Cyclidia</tp:taxon-name-part> <tp:taxon-name-part taxon-name-part-type="species">fractifasciata</tp:taxon-name-part> <tp:taxon-name-part taxon-name-part-type="subspecies">indistincta</tp:taxon-name-part></tp:taxon-name></italic> subsp. n. (paratype, Gansu, slide no. 722) <bold>55</bold> <italic><tp:taxon-name><tp:taxon-name-part taxon-name-part-type="genus">Cyclidia</tp:taxon-name-part> <tp:taxon-name-part taxon-name-part-type="species">orciferaria</tp:taxon-name-part></tp:taxon-name></italic> (Hainan, slide no. 729) <bold>56</bold> <italic><tp:taxon-name><tp:taxon-name-part taxon-name-part-type="genus">Mimozethes</tp:taxon-name-part> <tp:taxon-name-part taxon-name-part-type="species">angula</tp:taxon-name-part></tp:taxon-name></italic> (Henan, slide no. 288) <bold>57</bold> <italic><tp:taxon-name><tp:taxon-name-part taxon-name-part-type="genus">Mimozethes</tp:taxon-name-part> <tp:taxon-name-part taxon-name-part-type="species">lilacinaria</tp:taxon-name-part></tp:taxon-name></italic> (Sichuan, slide no. 280). Sscale bars: 1 mm.</p></caption><graphic xmlns:xlink="http://www.w3.org/1999/xlink" xlink:href="zookeys-553-119-g007.jpg" position="float" orientation="portrait" xlink:type="simple" id="oo_73151.jpg"/></fig></tp:treatment-sec><ref-list><ref id="B5"><mixed-citation xmlns:xlink="http://www.w3.org/1999/xlink" xlink:type="simple">
          <person-group><name name-style="western"><surname>Chen</surname><given-names>YL</given-names></name></person-group> (<year>2011</year>) <source>Phylogenetic reconstruction of <tp:taxon-name><tp:taxon-name-part taxon-name-part-type="subfamily">Cyclidiinae</tp:taxon-name-part></tp:taxon-name> (<tp:taxon-name><tp:taxon-name-part taxon-name-part-type="order">Lepidoptera</tp:taxon-name-part></tp:taxon-name>: <tp:taxon-name><tp:taxon-name-part taxon-name-part-type="family">Drepanidae</tp:taxon-name-part></tp:taxon-name>)</source>. <comment>MS thesis</comment>, <publisher-name>National Sun Yat-sen University</publisher-name>, <publisher-loc>Kaohsiung, Taiwan</publisher-loc>. <ext-link xlink:type="simple" ext-link-type="uri" xlink:href="http://etd.lib.nsysu.edu.tw/ETD-db/ETD-search-c/getfile?URN=etd-0725111-051148&amp;filename=etd-0725111-051148.pdf">http://etd.lib.nsysu.edu.tw/ETD-db/ETD-search-c/getfile?URN=etd-0725111-051148&amp;filename=etd-0725111-051148.pdf</ext-link> [<date-in-citation content-type="access-date">accessed 26 November 2015</date-in-citation>]</mixed-citation></ref></ref-list></tp:taxon-treatment>
