# Supplementary material for: A review of Cyclidiinae from China (Lepidoptera, Drepanidae)
Source: Zookeys. 2016 Jan 14;(553):119–48. doi: 10.3897/zookeys.553.6153 (PMC4740984; doi:10.3897/zookeys.553.6153)
Supplement: XML Treatment for Mimozethes [file zookeys.553.6153-treatment12.xml]

<!DOCTYPE tp:taxon-treatment
  PUBLIC "-//TaxonX//DTD Taxonomic Treatment Publishing DTD v0 20100105//EN" "tax-treatment-NSO.dtd">
<tp:taxon-treatment xmlns:tp="http://www.plazi.org/taxpub"><tp:treatment-meta><kwd-group><label>Taxon classification</label><kwd><named-content content-type="kingdom">Animalia</named-content></kwd><kwd><named-content content-type="order">Lepidoptera</named-content></kwd><kwd><named-content content-type="family">Drepanidae</named-content></kwd></kwd-group><mixed-citation publication-type="journal"><person-group><name><surname>Jiang</surname><given-names>Nan</given-names></name><name><surname>Liu</surname><given-names>Shuxian</given-names></name><name><surname>Xue</surname><given-names>Dayong</given-names></name><name><surname>Han</surname><given-names>Hongxiang</given-names></name></person-group><article-title>A review of <tp:taxon-name><tp:taxon-name-part taxon-name-part-type="subfamily">Cyclidiinae</tp:taxon-name-part></tp:taxon-name> from China (<tp:taxon-name><tp:taxon-name-part taxon-name-part-type="order">Lepidoptera</tp:taxon-name-part></tp:taxon-name>, <tp:taxon-name><tp:taxon-name-part taxon-name-part-type="family">Drepanidae</tp:taxon-name-part></tp:taxon-name>)</article-title><source>Zookeys</source><day>14</day><month>1</month><year>2016</year><volume>2016</volume><issue>553</issue><fpage>119</fpage><lpage>148</lpage><pub-id pub-id-type="doi">10.3897/zookeys.553.6153</pub-id></mixed-citation></tp:treatment-meta><tp:nomenclature><tp:taxon-name>
              <tp:taxon-name-part taxon-name-part-type="genus">Mimozethes</tp:taxon-name-part>
            </tp:taxon-name><tp:taxon-authority>Warren, 1901</tp:taxon-authority><tp:nomenclature-citation-list><tp:nomenclature-citation><tp:taxon-name>
                  <tp:taxon-name-part taxon-name-part-type="genus">Mimozethes</tp:taxon-name-part>
                </tp:taxon-name><comment>Warren, 1901: 190. Type species: <italic><tp:taxon-name><tp:taxon-name-part taxon-name-part-type="genus">Euchera</tp:taxon-name-part> <tp:taxon-name-part taxon-name-part-type="species">nana</tp:taxon-name-part></tp:taxon-name></italic> Warren, 1897, by original designation.</comment></tp:nomenclature-citation></tp:nomenclature-citation-list></tp:nomenclature><tp:treatment-sec sec-type="Generic characters"><title>Generic characters.</title><p>
              <bold><italic>Head</italic>.</bold> Antennae lamellate and shortly unipectinate, basal part of antennae without rami (Fig. <xref ref-type="fig" rid="F1">1b</xref>). Frons not protruding. Labial palpi with second segment slightly curved, third segment oval. <bold><italic>Thorax</italic>.</bold> Hind tibia with two pairs of spurs. Apex of forewing falcate; outer margin of forewing protruding. Wing. Wings colour dark brown. Forewing with silver grey antemedial line, sometimes indistinct; discal spot black and small; postmedial line silver grey, forming a “&gt;” shaped protrusion near R<sub>5</sub>. Hind wing with medial line and postmedial line silver grey and almost straight. Black brown patches present near anal angle of both wings. Terminal lines of both wings composed of a series of blackish brown strips covering silver grey scales, very distinct towards apex. Underside with distinct discal spot, costa, apex and outer margin suffused with pale yellowish brown scales. Vein (Fig. <xref ref-type="fig" rid="F1">3b</xref>). Forewing with R<sub>1</sub> separate, R<sub>2–4</sub> and R<sub>5</sub> stalked, M<sub>2</sub> arising from middle of discocellulars; Hind wing with Sc+R<sub>1</sub> close to Rs beyond distal cell, then far from Rs, M<sub>2</sub> arising from middle of discocellulars. Anterotergal syndeses developed at anterior margin of 2<sup>nd</sup> tergum (Fig. <xref ref-type="fig" rid="F1">2</xref>). A pair of androconial hair-pencils present on 2<sup>nd</sup> sternum of male (Fig. <xref ref-type="fig" rid="F1">2</xref>). <bold><italic>Male genitalia</italic>.</bold> Uncus triangular, acute terminally; socii undeveloped; gnathos connected at middle and with median process small and acute apically; sacculus forming a long process; juxta short and broad, concaved posteriorly; saccus broad and rounded terminally; Phallus short; vesica without cornuti. <bold><italic>Female genitalia</italic>.</bold> Papillae anales broad and rounded; lamella postvaginalis large and oval, with many tiny spines; ductus bursae long and narrow, with a colliculum; corpus bursae oval, without a signum.</p></tp:treatment-sec><tp:treatment-sec sec-type="Diagnosis"><title>Diagnosis.</title><p>See under <italic><tp:taxon-name><tp:taxon-name-part taxon-name-part-type="genus">Cyclidia</tp:taxon-name-part></tp:taxon-name></italic>.</p><!--PageBreak--></tp:treatment-sec><tp:treatment-sec sec-type="Remarks"><title>Remarks.</title><p>According to <xref ref-type="bibr" rid="B22">Inoue (1962)</xref>, <italic><tp:taxon-name><tp:taxon-name-part taxon-name-part-type="genus">Mimozethes</tp:taxon-name-part> <tp:taxon-name-part taxon-name-part-type="species">argentilinearia</tp:taxon-name-part></tp:taxon-name></italic> (Leech, 1897) occurs in Japan and Taiwan. However, it has not been recorded from Taiwan in later studies (<xref ref-type="bibr" rid="B23">Inoue 1992</xref>, <xref ref-type="bibr" rid="B63">Yan et al. 2009</xref>, <xref ref-type="bibr" rid="B5">Chen 2011</xref>). Thus, following that, we do not include the species in this paper.</p></tp:treatment-sec><tp:treatment-sec sec-type="Distribution"><title>Distribution.</title><p>China, Japan.</p></tp:treatment-sec><tp:treatment-sec sec-type="Key to Chinese Mimozethes species"><title>Key to Chinese <italic><tp:taxon-name><tp:taxon-name-part taxon-name-part-type="genus">Mimozethes</tp:taxon-name-part></tp:taxon-name></italic> species</title><table-wrap content-type="key" position="anchor" orientation="portrait"><table id="TID0EENAG" rules="all"><tbody><tr><td rowspan="1" colspan="1">1</td><td rowspan="1" colspan="1">Outer margin of forewing weakly protruding; ventral margin of valva forming a small triangular protrusion apically in male genitalia</td><td rowspan="1" colspan="1">
                      <bold><italic><tp:taxon-name><tp:taxon-name-part taxon-name-part-type="genus">Mimozethes</tp:taxon-name-part> <tp:taxon-name-part taxon-name-part-type="species">angula</tp:taxon-name-part></tp:taxon-name></italic></bold>, Figs <xref ref-type="fig" rid="F3">20–21</xref></td></tr><tr><td rowspan="1" colspan="1">–</td><td rowspan="1" colspan="1">Outer margin of forewing strongly protruding; ventral margin of valva not forming a small triangular protrusion apically in male genitalia</td><td rowspan="1" colspan="1">
                      <bold><italic><tp:taxon-name><tp:taxon-name-part taxon-name-part-type="genus">Mimozethes</tp:taxon-name-part> <tp:taxon-name-part taxon-name-part-type="species">lilacinaria</tp:taxon-name-part></tp:taxon-name></italic></bold>, Figs <xref ref-type="fig" rid="F3">22–23</xref></td></tr></tbody></table></table-wrap></tp:treatment-sec><tp:treatment-sec><!--Section generated to contain objects referenced in tp:taxon-treatment.--><fig id="F1" position="float" orientation="portrait"><label>Figures 1–3.</label><caption><p>
          <bold>1</bold> Male antennae <bold>a</bold> <italic><tp:taxon-name><tp:taxon-name-part taxon-name-part-type="genus">Cyclidia</tp:taxon-name-part> <tp:taxon-name-part taxon-name-part-type="species">substigmaria</tp:taxon-name-part></tp:taxon-name></italic> <bold>b</bold> <italic><tp:taxon-name><tp:taxon-name-part taxon-name-part-type="genus">Mimozethes</tp:taxon-name-part> <tp:taxon-name-part taxon-name-part-type="species">angula</tp:taxon-name-part></tp:taxon-name></italic> <bold>2</bold> Anterotergal syndeses and androconial hair-pencils <bold>3</bold> Wing venation (from Chu and Wang, 1991) <bold>a</bold> <italic><tp:taxon-name><tp:taxon-name-part taxon-name-part-type="genus">Cyclidia</tp:taxon-name-part> <tp:taxon-name-part taxon-name-part-type="species">substigmaria</tp:taxon-name-part></tp:taxon-name></italic> <bold>b</bold> <italic><tp:taxon-name><tp:taxon-name-part taxon-name-part-type="genus">Mimozethes</tp:taxon-name-part> <tp:taxon-name-part taxon-name-part-type="species">angula</tp:taxon-name-part></tp:taxon-name></italic>.</p></caption><graphic xmlns:xlink="http://www.w3.org/1999/xlink" xlink:href="zookeys-553-119-g001.jpg" position="float" orientation="portrait" xlink:type="simple" id="oo_73145.jpg"/></fig><fig id="F3" position="float" orientation="portrait"><label>Figures 12–23.</label><caption><p>Adults. <bold>12–13</bold> <italic><tp:taxon-name><tp:taxon-name-part taxon-name-part-type="genus">Cyclidia</tp:taxon-name-part> <tp:taxon-name-part taxon-name-part-type="species">pitimani</tp:taxon-name-part></tp:taxon-name></italic> <bold>12</bold> male (Yunnan) <bold>13</bold> ditto, underside <bold>14–15</bold> <italic><tp:taxon-name><tp:taxon-name-part taxon-name-part-type="genus">Cyclidia</tp:taxon-name-part> <tp:taxon-name-part taxon-name-part-type="species">fractifasciata</tp:taxon-name-part> <tp:taxon-name-part taxon-name-part-type="subspecies">fractifasciata</tp:taxon-name-part></tp:taxon-name></italic> <bold>14</bold> male (Yunnan) <bold>15</bold> ditto, underside <bold>16–17</bold> <italic><tp:taxon-name><tp:taxon-name-part taxon-name-part-type="genus">Cyclidia</tp:taxon-name-part> <tp:taxon-name-part taxon-name-part-type="species">fractifasciata</tp:taxon-name-part> <tp:taxon-name-part taxon-name-part-type="subspecies">indistincta</tp:taxon-name-part></tp:taxon-name></italic> subsp. n. <bold>16</bold> male (holotype, Gansu) <bold>17</bold> ditto, underside <bold>18–19</bold> <italic><tp:taxon-name><tp:taxon-name-part taxon-name-part-type="genus">Cyclidia</tp:taxon-name-part> <tp:taxon-name-part taxon-name-part-type="species">orciferaria</tp:taxon-name-part></tp:taxon-name></italic> <bold>18</bold> male (Hainan) <bold>19</bold> ditto, underside <bold>20–21</bold> <italic><tp:taxon-name><tp:taxon-name-part taxon-name-part-type="genus">Mimozethes</tp:taxon-name-part> <tp:taxon-name-part taxon-name-part-type="species">angula</tp:taxon-name-part></tp:taxon-name></italic> <bold>20</bold> male (holotype, Sichuan) <bold>21</bold> ditto, underside <bold>22–23</bold> <italic><tp:taxon-name><tp:taxon-name-part taxon-name-part-type="genus">Mimozethes</tp:taxon-name-part> <tp:taxon-name-part taxon-name-part-type="species">lilacinaria</tp:taxon-name-part></tp:taxon-name></italic> <bold>22</bold> male (holotype, Sichuan) <bold>23</bold> ditto, underside. Scale bar: 1 cm.</p></caption><graphic xmlns:xlink="http://www.w3.org/1999/xlink" xlink:href="zookeys-553-119-g003.jpg" position="float" orientation="portrait" xlink:type="simple" id="oo_73147.jpg"/></fig></tp:treatment-sec><ref-list><ref id="B22"><mixed-citation xmlns:xlink="http://www.w3.org/1999/xlink" xlink:type="simple">
          <person-group><name name-style="western"><surname>Inoue</surname><given-names>H</given-names></name></person-group> (<year>1962</year>) <chapter-title><tp:taxon-name><tp:taxon-name-part taxon-name-part-type="order">Lepidoptera</tp:taxon-name-part></tp:taxon-name>: <tp:taxon-name><tp:taxon-name-part taxon-name-part-type="family">Cyclidiidae</tp:taxon-name-part></tp:taxon-name>, <tp:taxon-name><tp:taxon-name-part taxon-name-part-type="family">Drepanidae</tp:taxon-name-part></tp:taxon-name>.</chapter-title> In: <person-group><name name-style="western"><surname>Inoue</surname><given-names>H</given-names></name></person-group> (<role>Ed.</role>) <source><tp:taxon-name><tp:taxon-name-part taxon-name-part-type="class">Insecta</tp:taxon-name-part></tp:taxon-name> Japonica</source>. <volume>Vol. 2</volume>. <publisher-name>Hokuryukan Publishing</publisher-name>, <publisher-loc>Tokyo</publisher-loc>, <fpage>1</fpage>–<lpage>54</lpage>, 1–3 pls. <comment>[In Japanese]</comment></mixed-citation></ref><ref id="B23"><mixed-citation xmlns:xlink="http://www.w3.org/1999/xlink" xlink:type="simple">
          <person-group><name name-style="western"><surname>Inoue</surname><given-names>H</given-names></name></person-group> (<year>1992</year>) <chapter-title><tp:taxon-name><tp:taxon-name-part taxon-name-part-type="family">Geometridae</tp:taxon-name-part></tp:taxon-name>, <tp:taxon-name><tp:taxon-name-part taxon-name-part-type="family">Thyatiridae</tp:taxon-name-part></tp:taxon-name>, <tp:taxon-name><tp:taxon-name-part taxon-name-part-type="family">Cyclidiidae</tp:taxon-name-part></tp:taxon-name>, <tp:taxon-name><tp:taxon-name-part taxon-name-part-type="family">Drepanidae</tp:taxon-name-part></tp:taxon-name>.</chapter-title> In: <person-group><name name-style="western"><surname>Heppner</surname><given-names>JB</given-names></name><name name-style="western"><surname>Inoue</surname><given-names>H</given-names></name></person-group>. <source><tp:taxon-name><tp:taxon-name-part taxon-name-part-type="order">Lepidoptera</tp:taxon-name-part></tp:taxon-name> of Taiwan. Volume. 1, part 2: Checklist</source>. <publisher-name>Association for Tropical Lepidoptera</publisher-name>, <publisher-loc>Florida</publisher-loc>, <page-range>111–129</page-range>, <page-range>151–153</page-range>.</mixed-citation></ref><ref id="B63"><mixed-citation xmlns:xlink="http://www.w3.org/1999/xlink" xlink:type="simple">
          <person-group><name name-style="western"><surname>Yan</surname><given-names>SH</given-names></name><name name-style="western"><surname>Chen</surname><given-names>YL</given-names></name><name name-style="western"><surname>Wu</surname><given-names>SW</given-names></name></person-group> (<year>2009</year>) <source>Biota Taiwanica. <tp:taxon-name><tp:taxon-name-part taxon-name-part-type="superclass">Hexapoda</tp:taxon-name-part></tp:taxon-name>: <tp:taxon-name><tp:taxon-name-part taxon-name-part-type="order">Lepidoptera</tp:taxon-name-part></tp:taxon-name>, <tp:taxon-name><tp:taxon-name-part taxon-name-part-type="superfamily">Drepanoidea</tp:taxon-name-part></tp:taxon-name>, <tp:taxon-name><tp:taxon-name-part taxon-name-part-type="family">Drepanidae</tp:taxon-name-part></tp:taxon-name> (<tp:taxon-name><tp:taxon-name-part taxon-name-part-type="subfamily">Cyclidiinae</tp:taxon-name-part></tp:taxon-name>).</source> <publisher-name>National Sun Yat-Sen University</publisher-name>, <publisher-loc>Kaohsiung</publisher-loc>, <size units="page">10 pp</size>.</mixed-citation></ref><ref id="B5"><mixed-citation xmlns:xlink="http://www.w3.org/1999/xlink" xlink:type="simple">
          <person-group><name name-style="western"><surname>Chen</surname><given-names>YL</given-names></name></person-group> (<year>2011</year>) <source>Phylogenetic reconstruction of <tp:taxon-name><tp:taxon-name-part taxon-name-part-type="subfamily">Cyclidiinae</tp:taxon-name-part></tp:taxon-name> (<tp:taxon-name><tp:taxon-name-part taxon-name-part-type="order">Lepidoptera</tp:taxon-name-part></tp:taxon-name>: <tp:taxon-name><tp:taxon-name-part taxon-name-part-type="family">Drepanidae</tp:taxon-name-part></tp:taxon-name>)</source>. <comment>MS thesis</comment>, <publisher-name>National Sun Yat-sen University</publisher-name>, <publisher-loc>Kaohsiung, Taiwan</publisher-loc>. <ext-link xlink:type="simple" ext-link-type="uri" xlink:href="http://etd.lib.nsysu.edu.tw/ETD-db/ETD-search-c/getfile?URN=etd-0725111-051148&amp;filename=etd-0725111-051148.pdf">http://etd.lib.nsysu.edu.tw/ETD-db/ETD-search-c/getfile?URN=etd-0725111-051148&amp;filename=etd-0725111-051148.pdf</ext-link> [<date-in-citation content-type="access-date">accessed 26 November 2015</date-in-citation>]</mixed-citation></ref></ref-list></tp:taxon-treatment>
