# Supplementary material for: A review of Cyclidiinae from China (Lepidoptera, Drepanidae)
Source: Zookeys. 2016 Jan 14;(553):119–48. doi: 10.3897/zookeys.553.6153 (PMC4740984; doi:10.3897/zookeys.553.6153)
Supplement: XML Treatment for Mimozethes angula [file zookeys.553.6153-treatment13.xml]

<!DOCTYPE tp:taxon-treatment
  PUBLIC "-//TaxonX//DTD Taxonomic Treatment Publishing DTD v0 20100105//EN" "tax-treatment-NSO.dtd">
<tp:taxon-treatment xmlns:tp="http://www.plazi.org/taxpub"><tp:treatment-meta><kwd-group><label>Taxon classification</label><kwd><named-content content-type="kingdom">Animalia</named-content></kwd><kwd><named-content content-type="order">Lepidoptera</named-content></kwd><kwd><named-content content-type="family">Drepanidae</named-content></kwd></kwd-group><mixed-citation publication-type="journal"><person-group><name><surname>Jiang</surname><given-names>Nan</given-names></name><name><surname>Liu</surname><given-names>Shuxian</given-names></name><name><surname>Xue</surname><given-names>Dayong</given-names></name><name><surname>Han</surname><given-names>Hongxiang</given-names></name></person-group><article-title>A review of <tp:taxon-name><tp:taxon-name-part taxon-name-part-type="subfamily">Cyclidiinae</tp:taxon-name-part></tp:taxon-name> from China (<tp:taxon-name><tp:taxon-name-part taxon-name-part-type="order">Lepidoptera</tp:taxon-name-part></tp:taxon-name>, <tp:taxon-name><tp:taxon-name-part taxon-name-part-type="family">Drepanidae</tp:taxon-name-part></tp:taxon-name>)</article-title><source>Zookeys</source><day>14</day><month>1</month><year>2016</year><volume>2016</volume><issue>553</issue><fpage>119</fpage><lpage>148</lpage><pub-id pub-id-type="doi">10.3897/zookeys.553.6153</pub-id></mixed-citation></tp:treatment-meta><tp:nomenclature><tp:taxon-name>
              <tp:taxon-name-part taxon-name-part-type="genus">Mimozethes</tp:taxon-name-part>
              <tp:taxon-name-part taxon-name-part-type="species">angula</tp:taxon-name-part>
            </tp:taxon-name><tp:taxon-authority>Chu &amp; Wang, 1987</tp:taxon-authority><xref ref-type="fig" rid="F3">Figs 20</xref><xref ref-type="fig" rid="F3">, 21</xref><xref ref-type="fig" rid="F6">, 35</xref><xref ref-type="fig" rid="F6">, 46</xref><xref ref-type="fig" rid="F7">, 56</xref><tp:nomenclature-citation-list><tp:nomenclature-citation><tp:taxon-name>
                  <tp:taxon-name-part taxon-name-part-type="genus">Mimozethes</tp:taxon-name-part> <tp:taxon-name-part taxon-name-part-type="species">angula</tp:taxon-name-part></tp:taxon-name><comment>Chu &amp; Wang, 1987: 207. Holotype ♂, China: Sichuan: Mt. Emei (<abbrev xmlns:xlink="http://www.w3.org/1999/xlink" content-type="institution" xlink:title="Institute of Zoology, Chinese Academy of Sciences, Beijing, China" xlink:type="simple">IZCAS</abbrev>).</comment></tp:nomenclature-citation></tp:nomenclature-citation-list></tp:nomenclature><tp:treatment-sec sec-type="Diagnosis"><title>Diagnosis.</title><p>This species is very similar to <italic><tp:taxon-name><tp:taxon-name-part taxon-name-part-type="genus">Mimozethes</tp:taxon-name-part> <tp:taxon-name-part taxon-name-part-type="species">lilacinaria</tp:taxon-name-part></tp:taxon-name></italic> (Leech, 1897) and <italic><tp:taxon-name><tp:taxon-name-part taxon-name-part-type="genus">Mimozethes</tp:taxon-name-part> <tp:taxon-name-part taxon-name-part-type="species">argentilinearia</tp:taxon-name-part></tp:taxon-name></italic>, but it can be distinguished by the following characters: the outer margin of the forewing is less strongly protruding than that of <italic><tp:taxon-name><tp:taxon-name-part taxon-name-part-type="genus">Mimozethes</tp:taxon-name-part> <tp:taxon-name-part taxon-name-part-type="species">lilacinaria</tp:taxon-name-part></tp:taxon-name></italic> and <italic><tp:taxon-name><tp:taxon-name-part taxon-name-part-type="genus">Mimozethes</tp:taxon-name-part> <tp:taxon-name-part taxon-name-part-type="species">argentilinearia</tp:taxon-name-part></tp:taxon-name></italic>; the black patch inside the anal angle of the forewing is less distinct than that of <italic><tp:taxon-name><tp:taxon-name-part taxon-name-part-type="genus">Mimozethes</tp:taxon-name-part> <tp:taxon-name-part taxon-name-part-type="species">argentilinearia</tp:taxon-name-part></tp:taxon-name></italic>; the yellowish brown patch on the underside of the forewing is much smaller and less distinct than that of <italic><tp:taxon-name><tp:taxon-name-part taxon-name-part-type="genus">Mimozethes</tp:taxon-name-part> <tp:taxon-name-part taxon-name-part-type="species">lilacinaria</tp:taxon-name-part></tp:taxon-name></italic> and <italic><tp:taxon-name><tp:taxon-name-part taxon-name-part-type="genus">Mimozethes</tp:taxon-name-part> <tp:taxon-name-part taxon-name-part-type="species">argentilinearia</tp:taxon-name-part></tp:taxon-name></italic>. In the male genitalia, the uncus is shorter; the ventral margin of the valva forms a small triangular protrusion apically, but <italic><tp:taxon-name><tp:taxon-name-part taxon-name-part-type="genus">Mimozethes</tp:taxon-name-part> <tp:taxon-name-part taxon-name-part-type="species">lilacinaria</tp:taxon-name-part></tp:taxon-name></italic> and <italic><tp:taxon-name><tp:taxon-name-part taxon-name-part-type="genus">Mimozethes</tp:taxon-name-part> <tp:taxon-name-part taxon-name-part-type="species">argentilinearia</tp:taxon-name-part></tp:taxon-name></italic> lack this character; the sacculus process is much longer than that of <italic><tp:taxon-name><tp:taxon-name-part taxon-name-part-type="genus">Mimozethes</tp:taxon-name-part> <tp:taxon-name-part taxon-name-part-type="species">lilacinaria</tp:taxon-name-part></tp:taxon-name></italic>.</p></tp:treatment-sec><tp:treatment-sec sec-type="type material"><title>Type material examined.</title><p>
              <bold>CHINA: Sichuan</bold> (<abbrev xmlns:xlink="http://www.w3.org/1999/xlink" content-type="institution" xlink:title="Institute of Zoology, Chinese Academy of Sciences, Beijing, China" xlink:type="simple">IZCAS</abbrev>): 1♂ (Holotype), Emeishan, Qingyinge, 800–1000 m, 15.IX.1957, coll. Zhu Fuxing; 1♀ (Allotype), same locality, 22.IX.1957, coll. Zhu Fuxing; 4♂2♀ (Paratype), same locality, 22.VI.1957, 15–19. IX.1957, coll. Zhu Fuxing <italic>et al</italic>.</p></tp:treatment-sec><tp:treatment-sec sec-type="material"><title>Additional material examined.</title><p>
              <bold>CHINA: Henan</bold> (<abbrev xmlns:xlink="http://www.w3.org/1999/xlink" content-type="institution" xlink:title="Institute of Zoology, Chinese Academy of Sciences, Beijing, China" xlink:type="simple">IZCAS</abbrev>): 1♀, Baiyunshan, 13–15.VIII.2008, 1550 m, coll. Jiang Nan. <bold>Hubei</bold> (<abbrev xmlns:xlink="http://www.w3.org/1999/xlink" content-type="institution" xlink:title="Institute of Zoology, Chinese Academy of Sciences, Beijing, China" xlink:type="simple">IZCAS</abbrev>): 1♂, Shennongjia, Dajiuhu, 1800 m, 1.VIII.1981, coll. Han Yingheng. <bold>Sichuan</bold> (<abbrev xmlns:xlink="http://www.w3.org/1999/xlink" content-type="institution" xlink:title="Institute of Zoology, Chinese Academy of Sciences, Beijing, China" xlink:type="simple">IZCAS</abbrev>): 9♂2♀, Emeishan, Qingyinge, 800–1000 m, 20.VI.1957, 15–22.IX.1957, coll. Zhu Fuxing et al.; 1♀, Qingchengshan, 1000 m, 4.VI.1979, coll. Shang Jinwen; 1♂, Emeishan, 1288 m, 31.VII.2013, coll. Cheng Rui.</p></tp:treatment-sec><tp:treatment-sec sec-type="Genetic data"><title>Genetic data.</title><p>No genetic data available.</p></tp:treatment-sec><tp:treatment-sec sec-type="Distribution"><title>Distribution.</title><p>China (Henan, Hubei, Sichuan).</p></tp:treatment-sec><tp:treatment-sec><!--Section generated to contain objects referenced in tp:taxon-treatment.--><fig id="F3" position="float" orientation="portrait"><label>Figures 12–23.</label><caption><p>Adults. <bold>12–13</bold> <italic><tp:taxon-name><tp:taxon-name-part taxon-name-part-type="genus">Cyclidia</tp:taxon-name-part> <tp:taxon-name-part taxon-name-part-type="species">pitimani</tp:taxon-name-part></tp:taxon-name></italic> <bold>12</bold> male (Yunnan) <bold>13</bold> ditto, underside <bold>14–15</bold> <italic><tp:taxon-name><tp:taxon-name-part taxon-name-part-type="genus">Cyclidia</tp:taxon-name-part> <tp:taxon-name-part taxon-name-part-type="species">fractifasciata</tp:taxon-name-part> <tp:taxon-name-part taxon-name-part-type="subspecies">fractifasciata</tp:taxon-name-part></tp:taxon-name></italic> <bold>14</bold> male (Yunnan) <bold>15</bold> ditto, underside <bold>16–17</bold> <italic><tp:taxon-name><tp:taxon-name-part taxon-name-part-type="genus">Cyclidia</tp:taxon-name-part> <tp:taxon-name-part taxon-name-part-type="species">fractifasciata</tp:taxon-name-part> <tp:taxon-name-part taxon-name-part-type="subspecies">indistincta</tp:taxon-name-part></tp:taxon-name></italic> subsp. n. <bold>16</bold> male (holotype, Gansu) <bold>17</bold> ditto, underside <bold>18–19</bold> <italic><tp:taxon-name><tp:taxon-name-part taxon-name-part-type="genus">Cyclidia</tp:taxon-name-part> <tp:taxon-name-part taxon-name-part-type="species">orciferaria</tp:taxon-name-part></tp:taxon-name></italic> <bold>18</bold> male (Hainan) <bold>19</bold> ditto, underside <bold>20–21</bold> <italic><tp:taxon-name><tp:taxon-name-part taxon-name-part-type="genus">Mimozethes</tp:taxon-name-part> <tp:taxon-name-part taxon-name-part-type="species">angula</tp:taxon-name-part></tp:taxon-name></italic> <bold>20</bold> male (holotype, Sichuan) <bold>21</bold> ditto, underside <bold>22–23</bold> <italic><tp:taxon-name><tp:taxon-name-part taxon-name-part-type="genus">Mimozethes</tp:taxon-name-part> <tp:taxon-name-part taxon-name-part-type="species">lilacinaria</tp:taxon-name-part></tp:taxon-name></italic> <bold>22</bold> male (holotype, Sichuan) <bold>23</bold> ditto, underside. Scale bar: 1 cm.</p></caption><graphic xmlns:xlink="http://www.w3.org/1999/xlink" xlink:href="zookeys-553-119-g003.jpg" position="float" orientation="portrait" xlink:type="simple" id="oo_73147.jpg"/></fig><fig id="F6" position="float" orientation="portrait"><label>Figures 35–47.</label><caption><p>
          <bold>35–36</bold> Male genitalia of <italic><tp:taxon-name><tp:taxon-name-part taxon-name-part-type="genus">Mimozethes</tp:taxon-name-part></tp:taxon-name></italic>. <bold>35</bold> <italic><tp:taxon-name><tp:taxon-name-part taxon-name-part-type="genus">Mimozethes</tp:taxon-name-part> <tp:taxon-name-part taxon-name-part-type="species">angula</tp:taxon-name-part></tp:taxon-name></italic> (paratype, Sichuan, slide no. 34) <bold>36</bold> <italic><tp:taxon-name><tp:taxon-name-part taxon-name-part-type="genus">Mimozethes</tp:taxon-name-part> <tp:taxon-name-part taxon-name-part-type="species">lilacinaria</tp:taxon-name-part></tp:taxon-name></italic> (Sichuan, <abbrev xmlns:xlink="http://www.w3.org/1999/xlink" content-type="institution" xlink:title="Natural History Museum, London, United Kingdom" xlink:type="simple">BMNH</abbrev>, slide No. 304) <bold>37–47</bold> Phallus <bold>37</bold> <italic><tp:taxon-name><tp:taxon-name-part taxon-name-part-type="genus">Cyclidia</tp:taxon-name-part> <tp:taxon-name-part taxon-name-part-type="species">substigmaria</tp:taxon-name-part> <tp:taxon-name-part taxon-name-part-type="subspecies">substigmaria</tp:taxon-name-part></tp:taxon-name></italic> (Tengchong, Yunnan, slide no. 682) <bold>38</bold> ditto (holotype of <italic><tp:taxon-name><tp:taxon-name-part taxon-name-part-type="genus">Cyclidia</tp:taxon-name-part> <tp:taxon-name-part taxon-name-part-type="species">substigmaria</tp:taxon-name-part> <tp:taxon-name-part taxon-name-part-type="subspecies">brunna</tp:taxon-name-part></tp:taxon-name></italic>, Emeishan, Sichuan, slide no. 12) <bold>39</bold> ditto (holotype of <italic><tp:taxon-name><tp:taxon-name-part taxon-name-part-type="genus">Cyclidia</tp:taxon-name-part> <tp:taxon-name-part taxon-name-part-type="species">tetraspota</tp:taxon-name-part></tp:taxon-name></italic>, Xishuangbanna, Yunnan, slide no. 10) <bold>40</bold> <italic><tp:taxon-name><tp:taxon-name-part taxon-name-part-type="genus">Cyclidia</tp:taxon-name-part> <tp:taxon-name-part taxon-name-part-type="species">substigmaria</tp:taxon-name-part> <tp:taxon-name-part taxon-name-part-type="subspecies">intermedia</tp:taxon-name-part></tp:taxon-name></italic> (Tibet, slide no. 311) <bold>41</bold> <italic><tp:taxon-name><tp:taxon-name-part taxon-name-part-type="genus">Cyclidia</tp:taxon-name-part> <tp:taxon-name-part taxon-name-part-type="species">rectificata</tp:taxon-name-part></tp:taxon-name></italic> (Tibet, slide no. 727) <bold>42</bold> <italic><tp:taxon-name><tp:taxon-name-part taxon-name-part-type="genus">Cyclidia</tp:taxon-name-part> <tp:taxon-name-part taxon-name-part-type="species">pitimani</tp:taxon-name-part></tp:taxon-name></italic> (Yunnan, slide no. 9) <bold>43</bold> <italic><tp:taxon-name><tp:taxon-name-part taxon-name-part-type="genus">Cyclidia</tp:taxon-name-part> <tp:taxon-name-part taxon-name-part-type="species">fractifasciata</tp:taxon-name-part> <tp:taxon-name-part taxon-name-part-type="subspecies">fractifasciata</tp:taxon-name-part></tp:taxon-name></italic> (Yunnan, slide no. 724) <bold>44</bold> <italic><tp:taxon-name><tp:taxon-name-part taxon-name-part-type="genus">Cyclidia</tp:taxon-name-part> <tp:taxon-name-part taxon-name-part-type="species">fractifasciata</tp:taxon-name-part> <tp:taxon-name-part taxon-name-part-type="subspecies">indistincta</tp:taxon-name-part></tp:taxon-name></italic> subsp. n. (paratype, Gansu, slide no. 721) <bold>45</bold> <italic><tp:taxon-name><tp:taxon-name-part taxon-name-part-type="genus">Cyclidia</tp:taxon-name-part> <tp:taxon-name-part taxon-name-part-type="species">orciferaria</tp:taxon-name-part></tp:taxon-name></italic> (Hainan, slide no. 728) <bold>46</bold> <italic><tp:taxon-name><tp:taxon-name-part taxon-name-part-type="genus">Mimozethes</tp:taxon-name-part> <tp:taxon-name-part taxon-name-part-type="species">angula</tp:taxon-name-part></tp:taxon-name></italic> (holotype, Sichuan, slide no. 19) <bold>47</bold> <italic><tp:taxon-name><tp:taxon-name-part taxon-name-part-type="genus">Mimozethes</tp:taxon-name-part> <tp:taxon-name-part taxon-name-part-type="species">lilacinaria</tp:taxon-name-part></tp:taxon-name></italic> (Sichuan, <abbrev xmlns:xlink="http://www.w3.org/1999/xlink" content-type="institution" xlink:title="Natural History Museum, London, United Kingdom" xlink:type="simple">BMNH</abbrev>, slide No. 304). Sscale bars: 1 mm.</p></caption><graphic xmlns:xlink="http://www.w3.org/1999/xlink" xlink:href="zookeys-553-119-g006.jpg" position="float" orientation="portrait" xlink:type="simple" id="oo_73150.jpg"/></fig><fig id="F7" position="float" orientation="portrait"><label>Figures 48–57.</label><caption><p>Female genitalia. <bold>48</bold> <italic><tp:taxon-name><tp:taxon-name-part taxon-name-part-type="genus">Cyclidia</tp:taxon-name-part> <tp:taxon-name-part taxon-name-part-type="species">substigmaria</tp:taxon-name-part> <tp:taxon-name-part taxon-name-part-type="subspecies">substigmaria</tp:taxon-name-part></tp:taxon-name></italic> (Henan, sldie. no. 726) <bold>49</bold> ditto (Jiangsu, slide. no. 33) <bold>50</bold> ditto (paratype of <italic><tp:taxon-name><tp:taxon-name-part taxon-name-part-type="genus">Cyclidia</tp:taxon-name-part> <tp:taxon-name-part taxon-name-part-type="species">tetraspota</tp:taxon-name-part></tp:taxon-name></italic>, Xishuangbanna, Yunnan, slide no. 36) <bold>51</bold> <italic><tp:taxon-name><tp:taxon-name-part taxon-name-part-type="genus">Cyclidia</tp:taxon-name-part> <tp:taxon-name-part taxon-name-part-type="species">substigmaria</tp:taxon-name-part> <tp:taxon-name-part taxon-name-part-type="subspecies">intermedia</tp:taxon-name-part></tp:taxon-name></italic> (Tibet, slide no. 685) <bold>52</bold> <italic><tp:taxon-name><tp:taxon-name-part taxon-name-part-type="genus">Cyclidia</tp:taxon-name-part> <tp:taxon-name-part taxon-name-part-type="species">rectificata</tp:taxon-name-part></tp:taxon-name></italic> (Tibet, slide no. 3) <bold>53</bold> <italic><tp:taxon-name><tp:taxon-name-part taxon-name-part-type="genus">Cyclidia</tp:taxon-name-part> <tp:taxon-name-part taxon-name-part-type="species">fractifasciata</tp:taxon-name-part> <tp:taxon-name-part taxon-name-part-type="subspecies">fractifasciata</tp:taxon-name-part></tp:taxon-name></italic> (Yunnan, slide no. 725) <bold>54</bold> <italic><tp:taxon-name><tp:taxon-name-part taxon-name-part-type="genus">Cyclidia</tp:taxon-name-part> <tp:taxon-name-part taxon-name-part-type="species">fractifasciata</tp:taxon-name-part> <tp:taxon-name-part taxon-name-part-type="subspecies">indistincta</tp:taxon-name-part></tp:taxon-name></italic> subsp. n. (paratype, Gansu, slide no. 722) <bold>55</bold> <italic><tp:taxon-name><tp:taxon-name-part taxon-name-part-type="genus">Cyclidia</tp:taxon-name-part> <tp:taxon-name-part taxon-name-part-type="species">orciferaria</tp:taxon-name-part></tp:taxon-name></italic> (Hainan, slide no. 729) <bold>56</bold> <italic><tp:taxon-name><tp:taxon-name-part taxon-name-part-type="genus">Mimozethes</tp:taxon-name-part> <tp:taxon-name-part taxon-name-part-type="species">angula</tp:taxon-name-part></tp:taxon-name></italic> (Henan, slide no. 288) <bold>57</bold> <italic><tp:taxon-name><tp:taxon-name-part taxon-name-part-type="genus">Mimozethes</tp:taxon-name-part> <tp:taxon-name-part taxon-name-part-type="species">lilacinaria</tp:taxon-name-part></tp:taxon-name></italic> (Sichuan, slide no. 280). Sscale bars: 1 mm.</p></caption><graphic xmlns:xlink="http://www.w3.org/1999/xlink" xlink:href="zookeys-553-119-g007.jpg" position="float" orientation="portrait" xlink:type="simple" id="oo_73151.jpg"/></fig></tp:treatment-sec></tp:taxon-treatment>
